# Supplementary material for: Diversification of the Salmonella Fimbriae: A Model of Macro- and Microevolution
Source: PLoS One. 2012 Jun 12;7(6):e38596. doi: 10.1371/journal.pone.0038596 (PMC3373541; doi:10.1371/journal.pone.0038596)
Supplement: Table S1 — FGCs of two strains of E. coli and their orthologous FGCs in Salmonella. (XLS) [file pone.0038596.s008.xls]

## Sheet: Supplemental Table S1
Salmonella	E. coli		K-12			O157:H7 str. EDL933
name	name	FGCs	locus	flanking genes		locus	flanking genes
bcf	ycb/elf	elfADCG-ycbU-ycbV-ycbF	b0938	ssuE	NAD(P)H-dependent FMN reductase	Z1286	ycbP	NAD(P)H-dependent FMN reductase
			b0939	pyrD	dihydro-orotate oxidase, FMN-linked	Z1287	pyrD	dihydro-orotate oxidase, FMN-linked
			b0940			Z1288m
			b0941			Z1289
			b0942			Z1290
			b0943			Z1291
			b0944			Z1292m
/	fim	fimBEAICDFGH	b4312	nanC	N-acetylnuraminic acid outer membrane channel protein	Z5910	yjhA	N-acetylnuraminic acid outer membrane channel protein	ompL
			b4313	gntP	fructuronate transporter	Z5911	gntP	fructuronate transporter
			b4314			Z5912
			b4315			Z5913
			b4316			Z5914
			b4317			Z5915
			b4318			Z5916
			b4319			Z5917
			b4320			Z5918
fim	sfm	sfmACDHFZ	b0530	folD	bifunctional 5,10-methylene-tetrahydrofolate dehydrogenase/ 5,10-methylene-tetrahydrofolate cyclohydrolase	Z0686	folD	bifunctional 5,10-methylene-tetrahydrofolate dehydrogenase/ 5,10-methylene-tetrahydrofolate cyclohydrolase
			b0531	argU	tRNA-Arg	Z0688	argU	tRNA-Arg
			b0532			Z0689
			b0533			Z0690
			b0534			Z0691
			b0535			Z0693
/	ND-1*					Z2200	hypothetical protein Z2199	helix_turn_helix, arabinose operon control protein
						Z2201	Z2207	oxidoreductase
						Z2203
						Z2204
						Z2205
						Z2206
lpf	lpf1	lpf1ABCDE				Z4971	yhjX	putative substrate translocation pore
						Z4969	yhjW	sulfatase, phosphoethanolamine transferase
						Z4968m
						Z4966
						Z4965
/	yra	yraHIJK	b3142	agaI	galactosamine-6-phosphate isomerase	Z4498	agaI	galactosamine-6-phosphate isomerase
			b3143	rsmI	16S rRNA C1402 ribose 2'-O-methyltransferase, SAM-dependent	Z4499	yraL	16S rRNA C1402 ribose 2'-O-methyltransferase, SAM-dependent
			b3144			Z4500
			b3145			Z4501/ Z4502/ Z4504	Z4503 as transposase
stg	lpf2	lpf2ABCDE				Z5225	glmS	glucosamine--fructose-6-phosphate aminotransferase
						Z5224/Z5223	pstS	phosphate ABC transporter periplasmic substrate-binding protein PstS
						Z5222
						Z5221
						Z5220
/	ND-2*					Z1538	hypothetical protein Z1539		ShlA/HecA/FhaA exofamily protein
						Z1537	Z1533	oxidoreductase, 2-deoxy-D-gluconate 3-dehydrogenase
						Z1536
						Z1535
						Z1534
sta, sdc	yad	yadN-ecpD-htrE-yadMLKC	b0141	folK	2-amino-4-hydroxy-6-hydroxymethyldihyropteridine pyrophosphokinase	Z0152	folK	2-amino-4-hydroxy-6-hydroxymethyldihyropteridine pyrophosphokinase
			b0140	panB	3-methyl-2-oxobutanoate hydroxymethyltransferase	Z0151	panB	3-methyl-2-oxobutanoate hydroxymethyltransferase
			b0139			Z0150
			b0138			Z0149
			b0137			Z0148
			b0136			Z0147
			b0135			Z0146
stc/peg	yeh	yehEDCBA	b2112	mrp	ATPase, antiporter inner membrane protein	Z3280	mrp	ATPase, antiporter inner membrane protein
			b2111	RncB	periplasmic modulator of Ni and Co efflux	Z3279	RncB	periplasmic modulator of Ni and Co efflux
			b2110			Z3278
			b2109			Z3277
			b2108			Z3276
/	stc	stcABCDE				Z0024	hypothetical protein Z0025	Pentapeptide repeats containing protein
						Z0023	nhaR	transcriptional activator NhaR
						Z0022
						Z0021
						Z0020
/	ND-3*					Z3601	Z3603	phosphohistidine phosphatase
						Z3600	Z3594	Uncharacterized protein conserved in bacteria, 183aa	yfcB
						Z3599
						Z3598		N5-glutamine S-adenosyl-L-methionine-dependent methyltransferase
						Z3597
						Z3596
						Z3595
/	ybg	ybgDQPO	b0719	gltA	citrate synthase	Z0872	gltA	citrate synthase
			b0718	abrB	regulator of aidB expression; inner membrane protein	Z0871	abrB	regulator of aidB expression; inner membrane protein
			b0717	nei	endonuclease VIII/ 5-formyluracil/5-hydroxymethyluracil DNA glycosylase	Z0869	nei	endonuclease VIII/ 5-formyluracil/5-hydroxymethyluracil DNA glycosylase
			b0716			Z0868
/	yhc	gltF-yhcADEF	b3214	gltD	glutamate synthase, 4Fe-4S protein, small subunit
			b3215	yhcG	conserved protein, 375aa
			b3216	nanK	N-acetylmannosamine kinase
			b3217	b3218	IS5 transposase and trans-activator
			b3219
the star indicate the non-defined fimbrial gene cluster
