# Supplementary material for: Diversification of the Salmonella Fimbriae: A Model of Macro- and Microevolution
Source: PLoS One. 2012 Jun 12;7(6):e38596. doi: 10.1371/journal.pone.0038596 (PMC3373541; doi:10.1371/journal.pone.0038596)
Supplement: Table S2 — Salmonella FGCs and characteristics supportive of past HGT for some FGCs. (XLS) [file pone.0038596.s009.xls]

## Sheet: Supplemental Table S2
	FGCs	Sporadic distribution	Adjacent to a tRNA gene	Flanking genes (or their products)		Other features potentially linked to HGT
Core	bcf	-	-	hydroxymethyltransferase	arylsulfatase	orthologous to ycb in E. coli
	fim	+	+	folD	tRNA-Arg	orthologous to sfm in E. coli
	stb	+	-	inner membrane protein(STM0341)	transcriptional regulator(STM0333)
	sth	+	-	Aerobic respiration control protein arcA	Inner membrane protein CreD
	std	+	+	tRNA-Gly	Nickel/cobalt efflux transporter RcnA
	saf	+	-	transposase	xylanase/chitin deacetylase(ybeJ)	SPI-6
	sti	+	-	PTS enzyme (yadI)	transport protein (yadH)
Supplementary	stf	+	-	iron-hydroxamate transporter permease subunit(fhuB)	glutamate-1-semialdehyde aminotransferase (hemL)
	lpf	+	+	lipase(yhjY)	phosphoethanolamine transferase (yhjW)	orthologous to lpf1 in E. coli
	ste	+	-	Nucleoside triphosphate pyrophosphohydrolase MazG	GTP pyrophosphokinase
	stc	+	-	ATPase(mrp)	hydroxyethylthiazole kinase(thiM)	orthologous to yeh in E. coli
	stj	+	-	purine nucleoside phosphorylase, deoD	lipoate-protein ligase A, lplA
Sporadic	peg	+	-	ATPase(mrp)	hydroxyethylthiazole kinase(thiM)	orthologous to yeh in E. coli
	tcf	+	+	LysR family transcriptional regulator SinR	TioA	SPI-6
	sef	+	+	tRNA-leu	transposase	SPI-10
	stk	+	-	aspartate 1-decarboxylase(panD)	polysaccharide deacetylase domain protein
	fae	+	+	ISSod13 transposase	tRNA-phe
	sdg	+	-	2-amino-4-hydroxy-6-hydroxymethyldihydropteridine pyrophosphokinase(folK)	3-methyl-2-oxobutanoate hydroxymethyltransferase(panB)	SPI-3
	sta	+	-	2-amino-4-hydroxy-6-hydroxymethyldihydropteridine pyrophosphokinase(folK)	3-methyl-2-oxobutanoate hydroxymethyltransferase(panB)	SPI-3
	pef	+	-	DNA replication protein, RepA	srgA	on plasmid
	sdf	+	-	Aminodeoxychorismate lyase	3-oxoacyl-(acyl carrier protein) synthase II
	peh	+	-	ATPase(mrp)	hydroxyethylthiazole kinase(thiM)	orthologous to yeh in E. coli
	stg	+	-	glucosamine--fructose-6-phosphate aminotransferase(glmS)	Oligopeptide ABC transporter, periplasmic oligopeptide-binding protein(OppA, S. Typhi); Phosphate ABC transporter, periplasmic phosphate-binding protein(PstS, S. bongori)	orthologous to lpf2 in E. coli
	sdh	+	+	rmbA	tRNA-sec
	mrk	+	-	IS1 protein InsB	Alcohol dehydrogenase
	sde	+	+	ISSod13 transposase	tRNA-phe
	sdi	+	-	iron-chelator utilization protein	Outer membrane lipoprotein A	SPI-7
	sdj	+	-	ATPase(mrp)	hydroxyethylthiazole kinase(thiM)	orthologous to yeh in E. coli
	sdk	+	-	two-component system response regulator	Cytolethal distending toxin subunit B(cdtB)
	sdl	+	-	Flagellar synthesis repressor fliC	HlyD family secretion protein
	sdd	+	-	Aminodeoxychorismate lyase	3-oxoacyl-(acyl carrier protein) synthase II
	sba	+	-	2-amino-4-hydroxy-6-hydroxymethyldihydropteridine pyrophosphokinase(folK)	3-methyl-2-oxobutanoate hydroxymethyltransferase(panB)	SPI-3
	sbb	+	-	SPI1-associated transcriptional regulator(sprB)	Leader peptidase
	sbc	+	+	Type III secretion and flagellar regulator(RtsA)	transposase InsE
	sdc	+	-	Positive regulator CheW	Methyl-accepting chemotaxis protein II
