# Supplementary material for: Diversification of the Salmonella Fimbriae: A Model of Macro- and Microevolution
Source: PLoS One. 2012 Jun 12;7(6):e38596. doi: 10.1371/journal.pone.0038596 (PMC3373541; doi:10.1371/journal.pone.0038596)
Supplement: Table S3 — Genes of each FGC and known functional phenotypes. Known or predicted adhesin genes are shown in red. (XLS) [file pone.0038596.s010.xls]

## Sheet: Supplemental Table S3
Clades	FGCs	Functional Activity	Preference
γ4	pehABCDE	g fimbriae, 32% identities to R. eutropha homolog	In this study
	stcABCDE	murine intestinal persistence	Weening et al., 2005
	sdjABCDE	g fimbriae, 53% identities to C. koseri homolog	In this study
	pegABCDE	colonizes chicken intestines	Clayton et al., 2008
	stbABCDEF	murine intestinal persistence	Weening et al., 2005
	staABCDEFG	no binding or invasion of INT-407 cells	Bishop et al., 2008
	sdgABCDEFG	g fimbriae, 36% identities to S. enterica StaG	In this study
	sdhABCDEFG	g fimbriae, 35% identities to S. enterica StaG	In this study
	sbaABCDEFGH	g fimbriae, 40% identities to E. coli honolog	In this study
	stkABCDEFG	g fimbriae, 52% identical aa with E. cloacae homolog	Nuccio et al., 2007
	mrkABCDFIJ	g fimbriae, 99% identities to K. pneumoniae MrkD	In this study
	sdiABCD	g fimbriae, 36% identical aa with E. coli F17 adhensin	In this study
γ3	safABCD	unique to serovar Typhi, not involved in murine infection	Folkesson et al., 1999; Townsend et al., 2001
	sdeABCDE	g fimbriae, 34% identities to E. coli AfaD	In this study
	sefABCD	binds to murine intestinal epithelial cells, systemic infection	Peralta et al., 1994; Edwards et al., 2000
		systemic spreading (liver) in chicken, not in ceca	Rajashekara et al., 2000
γ1	stgABCD	binds to human epithelial cells	Forest et al., 2008
	bcfABCDEFGH	colonizes bovine (not murine) Peyer’s patches (PPs)	Tsolis et al., 1999
		gastrointestinal & long-term systemic infection in mice	Weening et al., 2005
	fimAICDHFZYW	colonizes chicken crop & intestinal epithelium, ileal mucus	Edelman et al., 2003; Althouse et al., 2003
		binds to swine enterocytes, murine gastrointestinal & systemic infection	Oyofo et al., 1989; Weening et al., 2005
		binds to human Hela cells & plasminogen	Bäumler et al., 1996; Kukkonen et al., 1998
		binds to HEp-2 cells, biofilm	Boddicker et al., 2002
		binds to & is taken up by murine dendritic cells	Guo et al., 2007
		binds to glycoprotein 2 on murine M cells	Hase et al., 2009
		FimH alleles with variable binding activities	Guo et al., 2009; Grzymajlo etal., 2010
	lpfABCDE	binds to human Hep-2 cells	Bäumler et al., 1996
		colonizes murine PPs, gastrointestinal and long-term systemic infection	Bäumler et al., 1996; Weening et al., 2005
		biofilm formation on HEp-2 tissue culture cells & chicken intestinal epithelium	Ledeboer et al., 2006
	sthABCDE	murine intestinal persistence	Weening et al., 2005
	stiABCH	g fimbriae, 30% aa identity with E. coli LpfD	Nuccio et al., 2007
	sddABCDEF	g fimbriae, 51% identities to S. enterica SthE	In this study
	sdfABCDEF	g fimbriae, conserved in a few S. enterica serovars	In this study
σ	sdcABCDE	σ fimbriae, 72% identical aa with C. rodentium homolog	In this study
κ	sbcABCDEFG	k fimbriae, gene structure similar to E. coli K88 adhesin FanC	In this study
	pefBACDEF	binds to murine small intestine	Bäumler et al., 1996
		binds to Gal 1–4(Fuc 1–3)GlcNAc known as Lewis X (Lex) blood group antigen	Chessa et al., 2008
	faeBCDEFGHIJKA	k fimbriae, 44% identities to S. boydii homolog	In this study
π	stdABCD	murine intestinal persistence	Weening et al., 2005
		binds to Caco-2 cells & alpha1-2 fucosylated receptor(s) in murine cecal mucosa	Chessa et al., 2009
	sdkABCD	p fimbriae, 47% identities to E. cloacae homolog	In this study
	sbbABCD	p fimbriae, gene structure similar to S. enterica StdD	In this study
	sdlABCD	p fimbriae, 47% identities to E. cancerogenus yqi fimbrial homolog	In this study
	stfABCDEFGH	similar to pap fimbriae; no effect on fecal shedding	Nuccio et al., 2007; Weening et al., 2005
	steABCDEFGHIJ*	colonizes chicken intestine	Clayton et al., 2008
β	stjEDCBA	b fimbriae, 50% 30% aa identity with C. koseri homolog	Nuccio et al., 2007
α	tcfABCD	no binding or invasion of INT-407 cells	Bishop et al., 2008
* steG, together with either steH, steI or steJ ( each encoding an additional potential adhesin) in different strains
