# Supplementary material for: Diversification of the Salmonella Fimbriae: A Model of Macro- and Microevolution
Source: PLoS One. 2012 Jun 12;7(6):e38596. doi: 10.1371/journal.pone.0038596 (PMC3373541; doi:10.1371/journal.pone.0038596)
Supplement: Table S4 — Variation of Salmonella fimbrial core (red), conserved (green) and sporadic (blue) adhesin genes (or predicted adhesin genes). (XLS) [file pone.0038596.s011.xls]

## Sheet: Supplemental Table S4
	No. of seq.	length(nt/aa)	alleles	Variable Sites	Partition Variable Sites
bcfD	83	1008/335	27	75	181
fimH	121	1008/335	37	52	162
stbD	78	1326/441	26	44	426
sthE	74	1086/361	21	42	140
stdD	76	1047~1083/348~360	35	305	356
safD	73	471/156	19	13	30
stiH	77	1080/360	20	63	297
stcD	35	1008/335	9	3	13
steG	25	1131/377	16	322	375
steH	4	1116/372	2	2	3
steJ	4	1047/349	3	20	39
stfH	36	849/282	22	131	280
lpfD	22	1080/360	10	216	262
stjA	18	576/191	6	10	19
stkG	10	1062/353	5	16	28
pegD	13	1023/340	6	58	161
sdhG	2	1230/409	2	1	6
sdeD	1	468/156	ND	ND	ND
sdiD	2	1110/369	2	40	125
sdjD	1	1014/338	ND	ND	ND
sdkD	1	1194/397	ND	ND	ND
sdlD	1	1002/333	ND	ND	ND
sddD	1	2436/811	ND	ND	ND
sbaH	1	1275/424	ND	ND	ND
sbbD	2	960/319	2	116	248
sbcD	1	1065/354	ND	ND	ND
pefA	10	516/172	2	20	52
sdgG	38	1269/423	4	31	51
sdfD	38	999/332	3	8	21
mrkD	35	975/324	1	0	0
pehD	36	1008/335	3	9	13
faeG	40	828/276	3	198	227
tcfD	15	1128/375	4	245	263
stgD	3	1077/358	2	175	198
staG	2	1176/391	1	0	0
sefD	3	453/150	1	0	0
sdcE	1	966/321	ND	ND	ND
A Partition Variable Sites indicates an amino acid position that has 1-3 synonymous or non-synonymous substitutions in its codon.
red indicate core fimbriae, shared more than 80% serovars/isolates
green indicate conserved fimbriae, shared by 40~80% serovars/isolates
blue indicate accessory fimbriae, shared less than 40% serovars/isolates, for those number (isolates) above 30, that because abundant serovar in Montevideo.
