# Supplementary material for: Diversification of the Salmonella Fimbriae: A Model of Macro- and Microevolution
Source: PLoS One. 2012 Jun 12;7(6):e38596. doi: 10.1371/journal.pone.0038596 (PMC3373541; doi:10.1371/journal.pone.0038596)
Supplement: Table S5 — List of Salmonella strains that provided genomic or plasmid sequence information. (XLS) [file pone.0038596.s012.xls]

## Sheet: Supplemental Table S5
Strains (90 genome + 30 plasmids AND 30 plasmids)	Year	Host	Chrosome	Plasmid	Reference		Subspecies	Serovars
Salmonella bongori str. 12149 (ATCC 43975)	UN	UN	Sanger ftp	\	Reeves et al, 1989		V	66:z41:-
Salmonella enterica subsp. Arizonae str. RSK2980	1986	cornsnake	CP000880	\	McClelland et al, 2007		IIIa	62:z4,z23:-
Salmonella serovar Agona str. SL483	2003	human	CP001138	CP001137(pSL483_37)	Ravel et al, 2008		I	1,4,[5],12:f,g,s:[1,2]:[z27],[z45]
Salmonella serovar Bovismorbificans str. GSS-HN-2007057	UN	UN	\	FJ228229(p2007057)	Cavaco et al., 2009		I	6,8,20:r,[i]:1,5:[R1…]
Salmonella serovar Brandenburg str. LSP 338/97	UN	clinical sample	\	AM746674(NC_010499);AM746675(pUO-SbR5)	Martínez et al., 2007		I	4 ,[5],12:l,v:e,n,z15
Salmonella serovar Choleraesuis str. SC-B67	2002	human	AE017220	AY509003(pSCV50);AY509004(pSC138)	Chiu et al, 2005		I	6,7:c:1,5
Salmonella serovar Choleraesuis str. SCSA50	1999	swine	AEJH01000000.1	AEJH01000017.1(pSCV50)	Stevens et al, 2010; Paulin et al, 2007 IAI		I	6,7:c:1,5
Salmonella serovar Choleraesuis str. L-2454	UN	UN	\	AB366440(pMAK1)	Akiba et al., 2007		I	6,7:c:1,5
Salmonella serovar Choleraesuis str. OU7519	UN	UN	\	NC_007208.1(pOU7519)pef	Fu et al., 2007		I	6,7:c:1,5
Salmonella serovar Choleraesuis str. RF-1	UN	UN	\	AB040415(pKDSC50);AB076707(cryptic plasmid)	Haneda et al., 2001		I	6,7:c:1,5
Salmonella enterica subsp. Diarizonae str. CDC 01-0005	UN	human	GCWU ftp	\	Katribe et al, 2009		IIIb	61:1,v:1,5,(7)
Salmonella serovar Dublin str. CT_02021853 (SL477)	2004	human	CP001144	CP001143(pCT02021853_74)	Ravel et al, 2008		I	1,9,12[Vi]:g,p:–
Salmonella serovar Dublin str. SD3246	1978	calf	AEUK00000000	\	Stevens et al., 2010		I	1,9,12[Vi]:g,p:–
Salmonella serovar Dublin str. L-789	UN	UN	\	AB366441(pMAK2)	Akiba et al., 2007		I	1,9,12[Vi]:g,p:–
Salmonella serovar Dublin str. L-2156	UN	UN	\	AB366442(pMAK3)	Akiba et al., 2007		I	1,9,12[Vi]:g,p:–
Salmonella serovar Dublin str. IncW pIE321	UN	UN	\	EF633507(pIE321)	Revilla et al., 2008		I	1,9,12[Vi]:g,p:–
Salmonella serovar Dublin str. Lane OU7432	UN	UN	\	DQ115387(pOU1114);DQ115388(pOU1115)	Chu et al., 2008		I	1,9,12[Vi]:g,p:–
Salmonella serovar Dublin str. 853	UN	UN	\	JF267654(pSD853_7.9)	Ha et al., 2011		I	1,9,12[Vi]:g,p:–
Salmonella enterica Dublin str. OU7025	Un	UN	\	AY517905(pOU1113)	Hong et al., 2008		I	1,9,12[Vi]:g,p:–
Salmonella serovar Enteritidis str. P125109	UN	human	AM933172	\	Thomson et al, 2008		I	1,9,12:g,m:–
Salmonella serovar Enteritidis str. Sal550	UN	UN	\	EU219533(pSE34)	Wang et al., 2007		I	1,9,12:g,m:–
Salmonella serovar Enteritidis str. PVCM07-2008	UN	chicken carcasses	\	HM231165(pVCM04)	Bataus et al., 2010		I	1,9,12:g,m:–
Salmonella serovar Gallinarum str. 287/91	UN	chicken	AM933173	\	Thomson et al, 2008		I	1,9,12:–:–
Salmonella serovar Gallinarum str. SG9	1955	avian	CM001153.1	CM001154.1(pSG9)	Stevens et al., 2010		I	1,9,12:–:–
Salmonella serovar Hadar str. RI_05P066 (SL485)	2005	human	ABFG00000000.1	\	Ravel et al, 2007		I	6,8:z10:e,n,x
Salmonella serovar Hadar	UN	UN	Sanger ftp	\	http://www.sanger.ac.uk/resources/downloads/bacteria/salmonella.html		I	6,8:z10:e,n,x
Salmonella serovar Heidelberg str. SL476	2003	ground turkey	CP001120	CP001119(pSL476_3);CP001118(pSL476_91)	Ravel et al, 2008		I	1,4,[5],12:r:1,2
Salmonella serovar Heidelberg str. SL486	2005	human	ABEL00000000.1	\	Ravel et al, 2007		I	1,4,[5],12:r:1,2
Salmonella serovar Infantis	UN	UN	Sanger ftp	\	http://www.sanger.ac.uk/resources/downloads/bacteria/salmonella.html		I	6,7,14:r:1,5:[R1…],[z37],[z45],[z49]
Salmonella serovar Javiana str. GA_MM04042433 (SL478)	2004	human	ABEH00000000.2	\	Ravel et al, 2008		I	1,9,12:l,z28:1,5:[R1…]
Salmonella serovar Kentucky str. CDC 191 (SL479)	2002	human	ABEI00000000.1	\	Ravel et al, 2007		I	8,20:I:z6
Salmonella serovar Kentucky str. CVM29188 (SL475)	2003	chicken breast	ABAK00000000.2	CP001123(pCVM29188_146);CP001122(pCVM29188_101);CP001121(pCVM29188_46)	Fricke et al, 2009		I	8,20:I:z6
Salmonella serovar Kentucky str. Sal550	UN	UN	\	CP002089(pSSAP03302A);CP002090(pCS0010A)	Johnson et al., 2010		I	8,20:I:z6
Salmonella serovar Montevideo str. 19N	UN	Gallus domesticus	AESV01000000.1	\	Lienau et al., 2011		I	6,7,14,[54]:g,m,[p],s:[1,2,7]
Salmonella serovar Montevideo str. 81038_01	2010	Lactuca sativa	AESZ00000000.1	\	Lienau et al., 2011		I	6,7,14,[54]:g,m,[p],s:[1,2,7]
Salmonella serovar Montevideo str. 366867	2006	Perch	AETC00000000.1	\	Lienau et al., 2011		I	6,7,14,[54]:g,m,[p],s:[1,2,7]
Salmonella serovar Montevideo str. 413180	2007	Cynoscion nebulosis	AETD00000000.1	\	Lienau et al., 2011		I	6,7,14,[54]:g,m,[p],s:[1,2,7]
Salmonella serovar Montevideo str. 414877	2007	Mozzarella	AETB00000000.1	\	Lienau et al., 2011		I	6,7,14,[54]:g,m,[p],s:[1,2,7]
Salmonella serovar Montevideo str. 446600	2007	Scomberomorus cavalla	AETE00000000.1	\	Lienau et al., 2011		I	6,7,14,[54]:g,m,[p],s:[1,2,7]
Salmonella serovar Montevideo str. 495297_1	UN	Piper nigrum	AESI00000000.1	\	Lienau et al., 2011		I	6,7,14,[54]:g,m,[p],s:[1,2,7]
Salmonella serovar Montevideo str. 495297_3	UN	Piper nigrum	AESJ00000000.1	\	Lienau et al., 2011		I	6,7,14,[54]:g,m,[p],s:[1,2,7]
Salmonella serovar Montevideo str. 495297_4	UN	Piper nigrum	AESK00000000.1	\	Lienau et al., 2011		I	6,7,14,[54]:g,m,[p],s:[1,2,7]
Salmonella serovar Montevideo str. 507440_20	2009	environmental/drain swab	AETI00000000.1	\	Lienau et al., 2011		I	6,7,14,[54]:g,m,[p],s:[1,2,7]
Salmonella serovar Montevideo str. 515920_1	2010	Piper nigrum	AESL00000000.1	\	Lienau et al., 2011		I	6,7,14,[54]:g,m,[p],s:[1,2,7]
Salmonella serovar Montevideo str. 515920_2	2010	Piper nigrum	AESM00000000.1	\	Lienau et al., 2011		I	6,7,14,[54]:g,m,[p],s:[1,2,7]
Salmonella serovar Montevideo str. 531954	UN	Pistacia vera L.	AESN00000000.1	\	Lienau et al., 2011		I	6,7,14,[54]:g,m,[p],s:[1,2,7]
Salmonella serovar Montevideo str. 556150_1	2009	Red Pepper Flakes	AETG00000000.1	\	Lienau et al., 2011		I	6,7,14,[54]:g,m,[p],s:[1,2,7]
Salmonella serovar Montevideo str. 556152	2010	Red Pepper Flakes	AETJ00000000.1	\	Lienau et al., 2011		I	6,7,14,[54]:g,m,[p],s:[1,2,7]
Salmonella serovar Montevideo str. 609458_1	2009	Piper nigrum	AETF00000000.1	\	Lienau et al., 2011		I	6,7,14,[54]:g,m,[p],s:[1,2,7]
Salmonella serovar Montevideo str. 609460	2009	Piper nigrum	AETH00000000.1	\	Lienau et al., 2011		I	6,7,14,[54]:g,m,[p],s:[1,2,7]
Salmonella serovar Montevideo str. 315731156	2009	Pistacia vera L.	AETQ00000000.1	\	Lienau et al., 2011		I	6,7,14,[54]:g,m,[p],s:[1,2,7]
Salmonella serovar Montevideo str. 315996572	2009	Pistacia vera L.	AESH00000000.1	\	Lienau et al., 2011		I	6,7,14,[54]:g,m,[p],s:[1,2,7]
Salmonella serovar Montevideo str. 2009083312	2009	human	AETO00000000.1	\	Lienau et al., 2011		I	6,7,14,[54]:g,m,[p],s:[1,2,7]
Salmonella serovar Montevideo str. 2009085258	2009	human	AETP00000000.1	\	Lienau et al., 2011		I	6,7,14,[54]:g,m,[p],s:[1,2,7]
Salmonella serovar Montevideo str. CASC_09SCPH15965	2009	human	AESQ00000000.1	\	Lienau et al., 2011		I	6,7,14,[54]:g,m,[p],s:[1,2,7]
Salmonella serovar Montevideo str. IA_2009159199	2009	human	AETR00000000.1	\	Lienau et al., 2011		I	6,7,14,[54]:g,m,[p],s:[1,2,7]
Salmonella serovar Montevideo str. IA_2010008282	2010	lunch meat	AETS00000000.1	\	Lienau et al., 2011		I	6,7,14,[54]:g,m,[p],s:[1,2,7]
Salmonella serovar Montevideo str. IA_2010008283	2010	lunch meat	AETT00000000.1	\	Lienau et al., 2011		I	6,7,14,[54]:g,m,[p],s:[1,2,7]
Salmonella serovar Montevideo str. IA_2010008284	2010	lunch meat	AETU00000000.1	\	Lienau et al., 2011		I	6,7,14,[54]:g,m,[p],s:[1,2,7]
Salmonella serovar Montevideo str. IA_2010008285	2010	lunch meat	AETV00000000.1	\	Lienau et al., 2011		I	6,7,14,[54]:g,m,[p],s:[1,2,7]
Salmonella serovar Montevideo str. IA_2010008287	2010	lunch meat	AETW00000000.1	\	Lienau et al., 2011		I	6,7,14,[54]:g,m,[p],s:[1,2,7]
Salmonella serovar Montevideo str. MB101509_0077	2009	human	AETK00000000.1	\	Lienau et al., 2011		I	6,7,14,[54]:g,m,[p],s:[1,2,7]
Salmonella serovar Montevideo str. MB102109_0047	2009	human	AETL00000000.1	\	Lienau et al., 2011		I	6,7,14,[54]:g,m,[p],s:[1,2,7]
Salmonella serovar Montevideo str. MB110209_0055	2009	human	AETM00000000.1	\	Lienau et al., 2011		I	6,7,14,[54]:g,m,[p],s:[1,2,7]
Salmonella serovar Montevideo str. MB111609_0052	2009	human	AETN00000000.1	\	Lienau et al., 2011		I	6,7,14,[54]:g,m,[p],s:[1,2,7]
Salmonella serovar Montevideo str. MD_MDA09249507	2009	human	AETA00000000.1	\	Lienau et al., 2011		I	6,7,14,[54]:g,m,[p],s:[1,2,7]
Salmonella serovar Montevideo str. NC_MB110209_0054	2009	human	AESO00000000.1	\	Lienau et al., 2011		I	6,7,14,[54]:g,m,[p],s:[1,2,7]
Salmonella serovar Montevideo str. OH_2009072675	2009	human	AESP00000000.1	\	Lienau et al., 2011		I	6,7,14,[54]:g,m,[p],s:[1,2,7]
Salmonella serovar Newport str. SL254	2000	human	CP001113	CP001112(pSL254);CP000604(pSL254_3)	Ravel et al, 2008		I	6,8,20:e,h:1,2:[z67],[z78]
Salmonella serovar Newport str. SL317	2002	human	ABEW00000000.1	\	Ravel et al, 2007		I	6,8,20:e,h:1,2:[z67],[z78]
Salmonella serovar Newport str. SN11/00	UN	UN	\	GQ470395(pSN11/00Kan)	Chen et al., 2010		I	6,8,20:e,h:1,2:[z67],[z78]
Salmonella serovar Newport str. AM17274	UN	UN	\	EU331425(pA172)	Zioga et al., 2009		I	6,8,20:e,h:1,2:[z67],[z78]
Salmonella serovar Paratyphi A str. AKU_12601	2002	human	FM200053	AM412236(pAKU_1)	Holt et, 2007		I	1,2,12:a:[1,5]
Salmonella serovar Paratyphi A str. ATCC 9150	UN	human	CP000026	\	McClelland et al, 2004		I	1,2,12:a:[1,5]
Salmonella serovar Paratyphi A str. AM17274	2005	human	\	EF150947(pGY1)	Huang et al., 2009		I	1,2,12:a:[1,5]
Salmonella serovar Paratyphi B str. SPB7	2002	human	CP000886	\	McClelland et al, 2007		I	1,4,[5],12:b:1,2:[z5],[z33]
Salmonella serovar Paratyphi C strain RKS4594	1988	human	CP000857	CP000858(pSPCV)	Liu et al, 2009		I	6,7,[Vi]:c:1,5
Salmonella serovar Pullorum	UN	UN	Salmonella org	\	Salmonella org		I	1,9,12:–:–
Salmonella serovar Saintpaul str. SARA23	UN	human	ABAM00000000.2	\	Ravel et al, 2008		I	1,4,[5],12:e,h:1,2
Salmonella serovar Saintpaul str. SARA29	UN	human	ABAN00000000.1	\	Ravel et al, 2007		I	1,4,[5],12:e,h:1,2
Salmonella serovar Schwarzengrund str. CVM19633 (SL473)	2002	dehydrated chili	CP001127	CP001126(pCVM19633_4);CP001125(pCVM19633_11)	Ravel et al, 2008		I	1,4,12,27:d:1,7
Salmonella serovar Schwarzengrund str. SL480	2000	human	ABEJ00000000.1	\	Ravel et al, 2007		I	1,4,12,27:d:1,7
Salmonella serovar Tennessee str. CDC07-0191	2006	human	ACBF00000000.1	\	Ravel et al, 2008		I	6,7,14:z29:[1,2,7]	Cases of salmonellosis involving Salmonella enterica serovar Tennessee (6,7,z29:-), are relatively uncommon, although they appear to be more frequently involved in urinary tract infections than other Salmonella types. This isolate was taken from a 2006-7 multistate outbreak that was associated with peanut butter, and was recovered from an epidemiologically-linked patient with a positive urine cul…
Salmonella serovar Typhi str. CT18	1993	human	AL513382	AL513383(pHCM1);AL513384(pHCM2)	Parkhill et al, 2001		I	9,12[Vi]:d:–:[j],[z66]
Salmonella serovar Typhi str. Ty2	1970s	human	AE014613	\	Deng et al, 2003		I	9,12[Vi]:d:–:[j],[z66]
Salmonella serovar Typhi str. 404ty	1983	human	CAAQ00000000.1	NC_011422(pBSSB1)	Holt et al, 2009		I	9,12[Vi]:d:–:[j],[z66]
Salmonella serovar Typhi str. AG3	2004	human	CAAY00000000.1	\	Holt et al, 2009		I	9,12[Vi]:d:–:[j],[z66]
Salmonella serovar Typhi str. E00-7866	2000	human	CAAR00000000.1	\	Holt et al, 2009		I	9,12[Vi]:d:–:[j],[z66]
Salmonella serovar Typhi str. E01-6750	2001	human	CAAS00000000.1	\	Holt et al, 2009		I	9,12[Vi]:d:–:[j],[z66]
Salmonella serovar Typhi str. E02-1180	2002	human	CAAT00000000.1	\	Holt et al, 2009		I	9,12[Vi]:d:–:[j],[z66]
Salmonella serovar Typhi str. E98-0664	1998	human	CAAU00000000.1	\	Holt et al, 2009		I	9,12[Vi]:d:–:[j],[z66]
Salmonella serovar Typhi str. E98-2068	1998	human	CAAV00000000.1	\	Holt et al, 2009		I	9,12[Vi]:d:–:[j],[z66]
Salmonella serovar Typhi str. E98-3139	1998	human	CAAZ00000000.1	\	Holt et al, 2009		I	9,12[Vi]:d:–:[j],[z66]
Salmonella serovar Typhi str. J185	1985	human	CAAW00000000.1	\	Holt et al, 2009		I	9,12[Vi]:d:–:[j],[z66]
Salmonella serovar Typhi str. M223	1939	human	CAAX00000000.1	\	Holt et al, 2009		I	9,12[Vi]:d:–:[j],[z66]
Salmonella serovar Typhimurium str. D23580	2004	human	FN424405	\	Kingsley et al., 2009		I	1,4,[5],12:i:1,2
Salmonella serovar Typhimurium str. 14028S	1960	chicken	CP001363	CP001362(p14028S-01)	Jarvik et al, 2010		I	1,4,[5],12:i:1,2
Salmonella serovar Typhimurium str. LT2	1940s	human	AE006468	AE006471(pSLT)	McClelland et al, 2001		I	1,4,[5],12:i:1,2
Salmonella serovar Typhimurium str. DT104	1984	human	Sanger ftp	\	http://www.vetmed.wsu.edu/courses-jmgay/FDIUSalmonellaOverview.htm#What%20is%20S.%20enterica%20var%20Typhimurium%20DT104%20%28S.%20typhimurium%20DT104%29?		I	1,4,[5],12:i:1,2
Salmonella serovar Typhimurium str. DT2	UN	pigeon	Sanger ftp	\	Andrews-Polymenis et al, 2004		I	1,4,[5],12:i:1,2
Salmonella serovar Typhimurium str. T000240	2000	human	AP011957	AP011958(pSTMDT12_L);AP011959(pSTMDT12_S)	Izumiya et al, 2011, 2005		I	1,4,[5],12:i:1,2
Salmonella serovar Typhimurium str. TN061786	UN	UN	AERV00000000.1	\	Mane et al, 2011		I	1,4,[5],12:i:1,2
Salmonella serovar Typhimurium str. ST4/74	1978	calfe	CP002487	CP002488(TY474p1);CP002489(TY474p2);CP002490(TY474p3)	Wray et al, 1978		I	1,4,[5],12:i:1,2
Salmonella serovar Typhimurium str. SL1344	1952	human	FQ312003	\	Dougan et al., 2010		I	1,4,[5],12:i:1,2
Salmonella serovar Typhimurium str. ST728/06-2	UN	UN	\	EU715253(pST728/06-2)	Wu et al., 2008		I	1,4,[5],12:i:1,2
Salmonella serovar Typhimurium str. SC101	UN	UN	\	X01654(pSC101)	Bernardi et al., 1984		I	1,4,[5],12:i:1,2
Salmonella serovar Typhimurium str. YT1	2002	cattle	\	AB576781(pYT1)	Tamamura et al., 2010		I	1,4,[5],12:i:1,2
Salmonella serovar Typhimurium str. AnkS	UN	clinical isolate	\	DQ916413(pAnkS)	Sahin et al., 2006		I	1,4,[5],12:i:1,2
Salmonella serovar Typhimurium str. P557570	UN	UN	\	AM746977(pTPqnrS-1a)	Kehrenberg et al., 2007		I	1,4,[5],12:i:1,2
Salmonella serovar Typhimurium str. SRC15	UN	UN	\	GQ379901(pSRC15)	Yau et al., 2010		I	1,4,[5],12:i:1,2
Salmonella serovar Typhimurium str. G8430	UN	clinical isolate	\	AY333433(pU302S);AY333434(pU302L)	Chen et al., 2007		I	1,4,[5],12:i:1,2
Salmonella serovar I,4,[5],12:i:- str. CVM23701 (SL474)	2002	human	ABAO00000000.1	\	Ravel et al, 2007		I	I,4,[5],12:i:-
Salmonella serovar Virchow str. SL491	2005	human	ABFF00000000.1	CP001148(pSL491_5);CP001149(pSL491_3)	Ravel et al, 2008		I	6,7,14:r:1,2
Salmonella serovar Weltevreden str. SL484	2002	scallops	ABFF00000000.1	\	Ravel et al, 2007		I	3,{10}{15}:r:z6
Salmonella serovar Weltevreden str. 2007-60-3289-1	2007	fresh-vegetable	FR775188	FR775255(pSW82)	Brankatschk et al, 2011;Arthurson et al, 2011		I	3,{10}{15}:r:z6
Salmonella serovar Westhampton str. 05-686	UN	UN	\	DQ268764(pWES-1)	Doublet et al., 2009		I	3,{10}{15}{15,34}:g,s,t:–:[z37]
