# Supplementary material for: Diversification of the Salmonella Fimbriae: A Model of Macro- and Microevolution
Source: PLoS One. 2012 Jun 12;7(6):e38596. doi: 10.1371/journal.pone.0038596 (PMC3373541; doi:10.1371/journal.pone.0038596)
Supplement: Table S6 — Gene loci for all the genes in all the Salmonella FGCs of the genomic data. (XLS) [file pone.0038596.s013.xls]

## Sheet: Supplemental Table S6
Fimbrial gene clusters	Related genes	S. bongori 12419	S. enterica RSK2980 subsp. Arizonae	S. enterica SL483 (Agona)		S. enterica SC-B67 (Choleraesuis)			S. enterica A50 (Choleraesuis)		S. enterica CDC 01-0005 subsp. Diarizonae	S. enterica CT_02021853 (Dublin)		S. enterica 3246 (Dublin)	S. enterica P125109 ( Enteritidis)	S. enterica 287/91 (Gallinarum)	S. enterica 9 (Gallinarum)		S. enterica RI_05P066 SL485 (Hadar)	S. enterica sh01 (Hadar)	S. enterica SL476 (Heidelberg)			S. enterica SL486 (Heidelberg)	S. enterica si01 (Infantis)	S. enterica CVM23701 (I,4,[5],12:i:-)	S. enterica GA_MM04042433 (Javiana)	S. enterica CDC 191 (Kentucky)	S. enterica CVM29188 (Kentucky)				S. enterica 19N (Montevideo)	S. enterica 81038_01 (Montevideo)	S. enterica 366867 (Montevideo)	S. enterica 413180 (Montevideo)	S. enterica 414877 (Montevideo)	S. enterica 446600 (Montevideo)	S. enterica 495297_1 (Montevideo)	S. enterica 495297_3 (Montevideo)	S. enterica 495297_4 (Montevideo)	S. enterica 507440_20 (Montevideo)	S. enterica 515920_1 (Montevideo)	S. enterica 515920_2 (Montevideo)	S. enterica 531954 (Montevideo)	S. enterica 556150_1 (Montevideo)	S. enterica 556152 (Montevideo)	S. enterica 609458_1 (Montevideo)	S. enterica 609460 (Montevideo)
		chromosome NC_015761.1 (4,460,105 bp)	chromosome CP000880 (4,600,800 bp)	chromosome CP001138 (4,798,660 bp)	pSL483_37 CP001137 (37,978 bp)	chromosome AE017220 (4,755,700 bp)	pSC138 AY509004 (138,742 bp)	pSCV50 AY509003 (49,558 bp)	AEJH00000000.1 (17 contigs)	pSCV50 CM001063 (49,558 bp)	GCWU (104 contigs)	chromosome CP001144 (4,842,908 bp)	pCT02021853_74 CP001143 (74,551 bp)	AEUK00000000.1 (30 contigs)	chromosome AM933172 (4,685,848 bp)	chromosome AM933173 (4,658,697 bp)	CM001153.1 (4,658,698 bp)	pSG9 CM001154.1 (87,371 bp)	ABFG00000000.1 (50 contigs)	Sanger (3 contigs)	chromosome CP001120 (4,888,768 bp)	pSL476_3 CP001119 (3,373 bp)	pSL476_91 CP001118 (91,374 bp)	ABEL00000000.1 (48 contigs)	chromosome Sanger (4,710,675 bp)	ABAO00000000.1 (113 contigs)	ABEH00000000.2 (19 contigs)	ABEI00000000.1 (53 contigs)	ABAK00000000.2 (4,794,943 bp)	pCVM29188_146 CP001123 (146,811 bp)	pCVM29188_101 CP001122 (101,461 bp)	pCVM29188_46 CP001121 (46,121 bp)	AESV00000000.1 (60 contigs)	AESZ00000000.1 (39 contigs)	AETC00000000.1 (37 contigs)	AETD00000000.1 (38 contigs)	AETB00000000.1 (46 contigs)	AETE00000000.1 (47 contigs)	AESI00000000.1 (51 contigs)	AESJ00000000.1 (39 contigs)	AESK00000000.1 (44 contigs)	AETI00000000.1 (44 contigs)	AESL00000000.1 (39 contigs)	AESM00000000.1 (34 contigs)	AESN00000000.1 (132 contigs)	AETG00000000.1 (83 contigs)	AETJ00000000.1 (173 contigs)	AETF00000000.1 (98 contigs)	AETH00000000.1 (95 contigs)
RAST											6.66667e+06									6.66667e+06					6.66667e+06
bcf	bcfA	SBG_0022	SARI_02971	SeAg_B0024	0	SC0020	0	0	SCA50_0021	0	3900	SeD_A0022	0	SD3246_0021	SEN0020	SG0023	SG9_0022	0	SeH_A0236	28	SeHA_C0024	0	0	SeHB_A4762	22	SeI_A4340	SeJ_A0428	SeKB_A0071	SeKA_A4295	0	0	0	SEEM19N_04049	SEEM801_14841	SEEM867_16028	SEEM180_19437	SEEM877_20402	SEEM600_16307	SEEM971_06271	SEEM973_16557	SEEM974_12401	SEEM020_12200	SEEM201_03773	SEEM202_05139	SEEM954_09755	SEEM501_22126	SEEM6152_11228	SEEM581_09930	SEEM460_19439
	bcfB	SBG_0023	SARI_02970	SeAg_B0025	0	SC0021	0	0	SCA50_0022	0	3901	SeD_A0023	0	SD3246_0022	SEN0021	SG0024	SG9_0023	0	SeH_A0237	29	SeHA_C0025	0	0	SeHB_A4763	23	SeI_A4341	SeJ_A0429	SeKB_A0072	SeKA_A4296	0	0	0	SEEM19N_04054	SEEM801_14836	SEEM867_16033	SEEM180_19432	SEEM877_20397	SEEM600_16302	SEEM971_06276	SEEM973_16552	SEEM974_12396	SEEM020_12205	SEEM201_03768	SEEM202_05144	SEEM954_09760	SEEM501_22131	SEEM6152_11223	SEEM581_09925	SEEM460_19444
	bcfC	SBG_0024	SARI_02969	SeAg_B0026	0	SCPS38*	0	0	SCA50_0023*	0	3902	SeD_A0024	0	SD3246_0023	SEN0022	SG0025	SG9_0024	0	SeH_A0238	30	SeHA_C0026	0	0	SeHB_A4764	24	SeI_A4342	SeJ_A0430	SeKB_A0073	SeKA_A4297	0	0	0	SEEM19N_04059	SEEM801_14831	SEEM867_16038	SEEM180_19427	SEEM877_20392	SEEM600_16297	SEEM971_06281	SEEM973_16547	SEEM974_12391	SEEM020_12210	SEEM201_03763	SEEM202_05149	SEEM954_09765	SEEM501_22136	SEEM6152_11218	SEEM581_09920	SEEM460_19449
	bcfD	SBG_0025	SARI_02968	SeAg_B0027	0	SC0022	0	0	SCA50_0024	0	3903	SeD_A0025	0	SD3246_0024	SEN0023	SG0026	SG9_0025	0	SeH_A0239	31	SeHA_C0027	0	0	SeHB_A4765	25	SeI_A4343	SeJ_A0431	SeKB_A0074	SeKA_A4298	0	0	0	SEEM19N_04064	SEEM801_14826	SEEM867_16043	SEEM180_19422	SEEM877_20387	SEEM600_16292	SEEM971_06286	SEEM973_16542	SEEM974_12386	SEEM020_12215	SEEM201_03758	SEEM202_05154	SEEM954_09770	SEEM501_22141	SEEM6152_11213	SEEM581_09915	SEEM460_19454
	bcfE	SBG_0026	SARI_02967	SeAg_B0028	0	SC0023	0	0	SCA50_0025	0	3904	SeD_A0026	0	SD3246_0025	SEN0024	SG0027	SG9_0026	0	SeH_A0240	32	SeHA_C0028	0	0	SeHB_A4766	26	SeI_A4344	SeJ_A0432	SeKB_A0075	SeKA_A4299	0	0	0	SEEM19N_04069	SEEM801_14821	SEEM867_16048	SEEM180_19417	SEEM877_20382	SEEM600_16287	SEEM971_06291	SEEM973_16537	SEEM974_12381	SEEM020_12220	SEEM201_03753	SEEM202_05159	SEEM954_09775	SEEM501_22146	SEEM6152_11208	SEEM581_09910	SEEM460_19459
	bcfF	SBG_0027	SARI_02966	SeAg_B0029	0	SC0024	0	0	SCA50_0026	0	3905	SeD_A0027	0	SD3246_0026	SEN0025	SG0028	SG9_0027	0	SeH_A0241	33	SeHA_C0029	0	0	SeHB_A4767	27	SeI_A4345	SeJ_A0433	SeKB_A0076	SeKA_A4300	0	0	0	SEEM19N_04074	SEEM801_14816	SEEM867_16053	SEEM180_19412	SEEM877_20377	SEEM600_16282	SEEM971_06296	SEEM973_16532	SEEM974_12376	SEEM020_12225	SEEM201_03748	SEEM202_05164	SEEM954_09780	SEEM501_22151	SEEM6152_11203	SEEM581_09905	SEEM460_19464
	bcfG	SBG_0028	SARI_02965	SeAg_B0030	0	SC0025	0	0	SCA50_0027	0	3906	SeD_A0028	0	SD3246_0027	SEN0026	SG0029	SG9_0028	0	SeH_A0242	34	SeHA_C0030	0	0	SeHB_A4768	28	SeI_A4346	SeJ_A0434	SeKB_A0077	SeKA_A4301	0	0	0	SEEM19N_04079	SEEM801_14811	SEEM867_16058	SEEM180_19407	SEEM877_20372	SEEM600_16277	SEEM971_06301	SEEM973_16527	SEEM974_12371	SEEM020_12230	SEEM201_03743	SEEM202_05169	SEEM954_09785	SEEM501_22156	SEEM6152_11198	SEEM581_09900	SEEM460_19469
	bcfH	SBG_0029	SARI_02964	SeAg_B0031*	0	SC0026	0	0	SCA50_0028	0	3907	SeD_A0029*	0	SD3246_0028	SEN0027	SG0030	SG9_0029	0	SeH_A0243	35	SeHA_C0031	0	0	SeHB_A4769	29	SeI_A4347	SeJ_A0435	SeKB_A0078	SeKA_A4302	0	0	0	SEEM19N_04084	SEEM801_14806	SEEM867_16063	SEEM180_19402	SEEM877_20367	SEEM600_16272	SEEM971_06306	SEEM973_16522	SEEM974_12366	SEEM020_12235	SEEM201_03738	SEEM202_05174	SEEM954_09790	SEEM501_22161	SEEM6152_11193	SEEM581_09895	SEEM460_19474
fim	fimA	0	SARI_02411	SeAg_B0589	0	SC0582	0	0	SCA50_0621	0	953	SeD_A0591	0	SD3246_0576	SEN0524	SG0555	SG9_0564	0	SeH_A0826	599	SeHA_C0653	0	0	SeHB_A0609	583	SeI_A1599	SeJ_A0925	SeKB_A0651	SeKA_A4884	0	0	0	SEEM19N_21333	SEEM801_07827	SEEM867_13585	SEEM180_17663	SEEM877_05767	SEEM600_20627	SEEM971_12359	SEEM973_07381	SEEM974_09048	SEEM020_03859	SEEM201_08219	SEEM202_20424	SEEM954_03375	SEEM501_12376	SEEM6152_06236	SEEM581_06078	SEEM460_00695
	fimI	0	SARI_02410	SeAg_B0590	0	SC0583	0	0	SCA50_0622	0	954	SeD_A0593*	0	SD3246_0577*	SEN0525	SG0556	SG9_0565	0	SeH_A0827	600	SeHA_C0654	0	0	SeHB_A0610	584	SeI_A1600	SeJ_A0926	SeKB_A0652	SeKA_A4885	0	0	0	SEEM19N_21338	SEEM801_07832	SEEM867_13590	SEEM180_17668	SEEM877_05762	SEEM600_20622	SEEM971_12364	SEEM973_07386	SEEM974_09043	SEEM020_03864	SEEM201_08214	SEEM202_20429	SEEM954_03380	SEEM501_12371	SEEM6152_06231	SEEM581_06083	SEEM460_00690
	fimC	0	SARI_02409	SeAg_B0591	0	SCPS2*	0	0	SCA50_0623	0	955	SeD_A0594	0	SD3246_0578	SEN0526	SG0557	SG9_0566	0	SeH_A0828	601	SeHA_C0655	0	0	SeHB_A0611	585	SeI_A1601	SeJ_A0927	SeKB_A0653	SeKA_A4886	0	0	0	SEEM19N_21343	SEEM801_07837	SEEM867_13595	SEEM180_17673	SEEM877_05757	SEEM600_20617	SEEM971_12369	SEEM973_07391	SEEM974_09038	SEEM020_03869	SEEM201_08209	SEEM202_20434	SEEM954_03385	SEEM501_12366	SEEM6152_06226	SEEM581_06088	SEEM460_00685
	fimD	0	SARI_02408	SeAg_B0592	0	SC0585	0	0	SCA50_0624	0	956	SeD_A0595	0	SD3246_0579	SEN0527	SG0558	SG9_0567	0	SeH_A0829	602	SeHA_C0656	0	0	SeHB_A0612	586	SeI_A1602	SeJ_A0928	SeKB_A0654	SeKA_A4887	0	0	0	SEEM19N_21348	SEEM801_07842	SEEM867_13600	SEEM180_17678	SEEM877_05752	SEEM600_20612	SEEM971_12374	SEEM973_07396	SEEM974_09033	SEEM020_03874	SEEM201_08204	SEEM202_20439	SEEM954_03390	SEEM501_12361	SEEM6152_06221	SEEM581_06093	SEEM460_00680
	fimH	0	SARI_02407	SeAg_B0593	0	SC0586	0	0	SCA50_0625	0	957	SeD_A0596	0	SD3246_0580	SEN0528	SG0559	SG9_0568	0	SeH_A0830	603	SeHA_C0657	0	0	SeHB_A0613	587	SeI_A1603	SeJ_A0929	SeKB_A0655	SeKA_A4888	0	0	0	SEEM19N_21353	SEEM801_07847	SEEM867_13605	SEEM180_17683	SEEM877_05747	SEEM600_20607	SEEM971_12379	SEEM973_07401	SEEM974_09028	SEEM020_03879	SEEM201_08199	SEEM202_20444	SEEM954_03395	SEEM501_12356	SEEM6152_06216	SEEM581_06098	SEEM460_00675
	fimF	0	0	SeAg_B0594	0	SC0587	0	0	SCA50_0626	0	958	SeD_A0597	0	SD3246_0581	SEN0529	SG0560	SG9_0569	0	SeH_A0831	604	SeHA_C0658	0	0	SeHB_A0614	588	SeI_A1604	SeJ_A0930	SeKB_A0656	SeKA_A4889	0	0	0	SEEM19N_21358	SEEM801_07852	SEEM867_13610	SEEM180_17688	SEEM877_05742	SEEM600_20602	SEEM971_12384	SEEM973_07406	SEEM974_09023	SEEM020_03884	SEEM201_08194	SEEM202_20449	SEEM954_03400	SEEM501_12351	SEEM6152_06211	SEEM581_06103	SEEM460_00670
	fimZ	0	0	SeAg_B0595	0	SC0588	0	0	SCA50_0627	0	959	SeD_A0598	0	SD3246_0582	SEN0530	SG0561	SG9_0570	0	SeH_A0832	605	SeHA_C0659	0	0	SeHB_A0615	589	SeI_A1605	SeJ_A0931	SeKB_A0657	SeKA_A4890	0	0	0	SEEM19N_21363	SEEM801_07857	SEEM867_13615	SEEM180_17693	SEEM877_05737	SEEM600_20597	SEEM971_12389	SEEM973_07411	SEEM974_09018	SEEM020_03889	SEEM201_08189	SEEM202_20454	SEEM954_03405	SEEM501_12346	SEEM6152_06206	SEEM581_06108	SEEM460_00665
	fimY	0	0	SeAg_B0596	0	SC0589	0	0	SCA50_0628	0	960	SeD_A0599	0	SD3246_0583	SEN0531	SG0562	SG9_0571	0	SeH_A0833	606	SeHA_C0660	0	0	SeHB_A0616	590	SeI_A1606	SeJ_A0932	SeKB_A0658	SeKA_A4891	0	0	0	SEEM19N_21368	SEEM801_07862	SEEM867_13620	SEEM180_17698	SEEM877_05732	SEEM600_20592	SEEM971_12394	SEEM973_07416	SEEM974_09013	SEEM020_03894	SEEM201_08184	SEEM202_20459	SEEM954_03410	SEEM501_12341	SEEM6152_06201	SEEM581_06113	SEEM460_00660
	fimW	0	0	SeAg_B0599	0	SC0590	0	0	SCA50_0630	0	963	SeD_A0601	0	SD3246_0584	SEN0533	SG0564	SG9_0572	0	SeH_A0836	608	SeHA_C0663	0	0	SeHB_A0619	593	SeI_A1608	SeJ_A0934	SeKB_A0660	SeKA_A4894	0	0	0	SEEM19N_21373	SEEM801_07867	SEEM867_13625	SEEM180_17703	SEEM877_05727	SEEM600_20587	SEEM971_12399	SEEM973_07421	SEEM974_09008	SEEM020_03899	SEEM201_08179	SEEM202_20464	SEEM954_03415	SEEM501_12336	SEEM6152_06196	SEEM581_06118	SEEM460_00655
lpf	lpfE	SBG_3229	0	SeAg_B3849	0	SC3568	0	0	SCA50_3793	0	0	SeD_A4018	0	SD3246_3893	SEN3459	SG3798	SG9_3873	0	SeH_A4128	3769	SeHA_C3958	0	0	SeHB_A3784	3644	SeI_A0811	0	2845	SeKA_A3256	0	0	0	0	0	0	0	0	0	0	0	0	0	0	0	0	0	0	0	0
	lpfD	SBG_3230	0	SeAg_B3850	0	SC3569	0	0	SCA50_3794	0	0	SeD_A4019*	0	SD3246_3894	SEN3460	SG3797	SG9_3872	0	SeH_A4129*	3770	SeHA_C3959	0	0	SeHB_A3785*	3645	SeI_A0812*	0	2846	SeKA_A3257	0	0	0	0	0	0	0	0	0	0	0	0	0	0	0	0	0	0	0	0
	lpfC	SBG_3231	0	SeAg_B3851	0	SCPS1*	0	0	SCA50_3795*	0	0	SeD_A4020/21*	0	SD3246_3895*	SEN3461	SG3795*	SG9_3871*	0	SeH_A4130	3771	SeHA_C3960	0	0	SeHB_A3786	3646	SeI_A0814	0	2847	SeKA_A3258	0	0	0	0	0	0	0	0	0	0	0	0	0	0	0	0	0	0	0	0
	lpfB	SBG_3232	0	SeAg_B3852	0	SC3570	0	0	SCA50_3796	0	0	SeD_A4022	0	SD3246_3896	SEN3462	SG3794	SG9_3870	0	SeH_A4131	3772	SeHA_C3961	0	0	SeHB_A3787	3647	SeI_A0815	0	2848	SeKA_A3259	0	0	0	0	0	0	0	0	0	0	0	0	0	0	0	0	0	0	0	0
	lpfA	SBG_3233	0	SeAg_B3853	0	SC3571	0	0	SCA50_3797	0	0	SeD_A4023	0	SD3246_3897	SEN3463	SG3793	SG9_3869	0	SeH_A4132	3773	SeHA_C3962	0	0	SeHB_A3788	3648	SeI_A0816	0	2849	SeKA_A3260	0	0	0	0	0	0	0	0	0	0	0	0	0	0	0	0	0	0	0	0
pef	pefI	0	0	0	0	0	0	0	0	0	0	0	0	0	0	0	0	0	0	0	0	0	0	0	0	SeI_A1188	0	0	0	0	0	0	0	0	0	0	0	0	0	0	0	0	0	0	0	0	0	0	0
	pefF	0	0	0	0	0	0	0	0	0	0	0	0	0	0	0	0	0	0	0	0	0	0	0	0	SeI_A1190	0	0	0	0	0	0	0	0	0	0	0	0	0	0	0	0	0	0	0	0	0	0	0
	pefE	0	0	0	0	0	0	0	0	0	0	0	0	0	0	0	0	0	0	0	0	0	0	0	0	0	0	0	0	0	0	0	0	0	0	0	0	0	0	0	0	0	0	0	0	0	0	0	0
	pefD	0	0	0	0	0	0	SCV26	0	SCA50_p25	0	0	0	0	0	0	0	0	0	0	0	0	0	0	0	SeI_A1192	0	0	0	0	0	0	0	0	0	0	0	0	0	0	0	0	0	0	0	0	0	0	0
	pefC	0	0	0	0	0	0	SCV25	0	SCA50_p24	0	0	0	0	0	0	0	0	0	0	0	0	0	0	0	SeI_A1193	0	0	0	0	0	0	0	0	0	0	0	0	0	0	0	0	0	0	0	0	0	0	0
	pefA	0	0	0	0	0	0	SCV24	0	SCA50_p23	0	0	0	0	0	0	0	0	0	0	0	0	0	0	0	SeI_A1195	0	0	0	0	0	0	0	0	0	0	0	0	0	0	0	0	0	0	0	0	0	0	0
	pefB	0	0	0	0	0	0	SCV23	0	SCA50_p22	0	0	0	0	0	0	0	0	0	0	0	0	0	0	0	SeI_A1197	0	0	0	0	0	0	0	0	0	0	0	0	0	0	0	0	0	0	0	0	0	0	0
peg	pegE	SBG_1962	SARI_00750	0	0	0	0	0	0	0	0	SeD_A2494	0	SD3246_2418	SEN2144	SG2181	SG9_2206	0	0	0	0	0	0	0	0	0	SeJ_A2619	0	0	0	0	0	0	0	0	0	0	0	0	0	0	0	0	0	0	0	0	0	0
	pegD	SBG_1963	SARI_00749	0	0	0	0	0	0	0	0	SeD_A2495	0	SD3246_2419	SEN2144A	SG2182	SG9_2207	0	0	0	0	0	0	0	0	0	SeJ_A2620	0	0	0	0	0	0	0	0	0	0	0	0	0	0	0	0	0	0	0	0	0	0
	pegC	SBG_1964	SARI_00748	0	0	0	0	0	0	0	0	SeD_A2496	0	SD3246_2420	SEN2145	SG2183*	SG9_2208*	0	0	0	0	0	0	0	0	0	SeJ_A2621	0	0	0	0	0	0	0	0	0	0	0	0	0	0	0	0	0	0	0	0	0	0
	pegB	SBG_1964	SARI_00747	0	0	0	0	0	0	0	0	SeD_A2497	0	SD3246_2421	SEN2145A	SG2185	SG9_2209	0	0	0	0	0	0	0	0	0	SeJ_A2622	0	0	0	0	0	0	0	0	0	0	0	0	0	0	0	0	0	0	0	0	0	0
	pegA	SBG_1965	SARI_00746	0	0	0	0	0	0	0	0	SeD_A2498	0	SD3246_2422	SEN2145B	SG2186	SG9_2210	0	0	0	0	0	0	0	0	0	SeJ_A2623	0	0	0	0	0	0	0	0	0	0	0	0	0	0	0	0	0	0	0	0	0	0
peh	pehE	0	0	0	0	0	0	0	0	0	0	0	0	0	0	0	0	0	0	0	0	0	0	0	2180	0	0	0	0	0	0	0	SEEM19N_04864	SEEM801_13675	SEEM867_05612	SEEM180_14907	SEEM877_07462	SEEM600_00800	SEEM971_13670	SEEM973_15344	SEEM974_10635	SEEM020_21792	SEEM201_06136	SEEM202_16814	SEEM954_19481	SEEM501_01865	SEEM6152_22872	SEEM581_12021	SEEM460_14291
	pehD	0	0	0	0	0	0	0	0	0	0	0	0	0	0	0	0	0	0	0	0	0	0	0	2181	0	0	0	0	0	0	0	SEEM19N_04859	SEEM801_13680	SEEM867_05607	SEEM180_14902	SEEM877_07467	SEEM600_00795	SEEM971_13675	SEEM973_15339	SEEM974_10640	SEEM020_21787	SEEM201_06141	SEEM202_16809	0 (gap)	SEEM501_01870	SEEM6152_22877	SEEM581_12016	SEEM460_14286
	pehC	0	0	0	0	0	0	0	0	0	0	0	0	0	0	0	0	0	0	0	0	0	0	0	2182	0	0	0	0	0	0	0	SEEM19N_04854	SEEM801_13685	SEEM867_05602	SEEM180_14897	SEEM877_07472	SEEM600_00790	SEEM971_13680	SEEM973_15334	SEEM974_10645	SEEM020_21782	SEEM201_06146	SEEM202_16804	0 (gap)	SEEM501_01875	SEEM6152_22887*	SEEM581_12011	SEEM460_14281
	pehB	0	0	0	0	0	0	0	0	0	0	0	0	0	0	0	0	0	0	0	0	0	0	0	2183	0	0	0	0	0	0	0	SEEM19N_04849	SEEM801_13690	SEEM867_05597	SEEM180_14892	SEEM877_07477	SEEM600_00785	SEEM971_13685	SEEM973_15329	SEEM974_10650	SEEM020_21777	SEEM201_06151	SEEM202_16799	0 (gap)	SEEM501_01880	SEEM6152_22892	SEEM581_12006	SEEM460_14276
	pehA	0	0	0	0	0	0	0	0	0	0	0	0	0	0	0	0	0	0	0	0	0	0	0	2184	0	0	0	0	0	0	0	SEEM19N_04844	SEEM801_13695	SEEM867_05592	SEEM180_14887	SEEM877_07482	SEEM600_00780	SEEM971_13690	SEEM973_15324	SEEM974_10655	SEEM020_21772	SEEM201_06156	SEEM202_16794	0 (gap)	SEEM501_01885	SEEM6152_22897	SEEM581_12001	SEEM460_14271
saf	safA	0	0	SeAg_B0328a	0	SC0292	0	0	SCA50_0310	0	0	0	0	0	SEN0281	SG0308	SG9_0320	0	SeH_A0564*	344/345*	0	0	0	0	0	SeI_A0577*	0	SeKB_A0394*	SeKA_A4624*	0	0	0	SEEM19N_20213	SEEM801_06712	SEEM867_12465	SEEM180_16523	SEEM877_06892	SEEM600_10851	SEEM971_15856	SEEM973_06266	SEEM974_10168	SEEM020_02744	SEEM201_09334	SEEM202_19304	0 (gap)	SEEM501_21750	SEEM6152_07498	SEEM581_21659	SEEM460_07350
	safB	0	0	SeAg_B0330	0	SC0293	0	0	SCA50_0311	0	0	SeD_A0329*	0	SD3246_0320*	SEN0282	SG0309	SG9_0321	0	SeH_A0565	346	0	0	0	0	318	SeI_A0578	0	SeKB_A0395	SeKA_A4625	0	0	0	SEEM19N_20218	SEEM801_06717	SEEM867_12470	SEEM180_16538	SEEM877_06887	SEEM600_10856	SEEM971_15861	SEEM973_06271	SEEM974_10163	SEEM020_02749	SEEM201_09329	SEEM202_19309	SEEM954_03500	SEEM501_21755	SEEM6152_07493	SEEM581_21664	SEEM460_07345
	safC	0	0	SeAg_B0331	0	SC0294	0	0	SCA50_0312	0	0	SeD_A0330	0	SD3246_0321	SEN0283	SG0310*	SG9_0322*	0	SeH_A0566	347	0	0	0	0	319	SeI_A0579	0	SeKB_A0396	SeKA_A4626	0	0	0	SEEM19N_20223	SEEM801_06722	SEEM867_12475	SEEM180_16543	SEEM877_06882	SEEM600_10861	SEEM971_15866	SEEM973_06276	SEEM974_10158	SEEM020_02754	SEEM201_09324	SEEM202_19314	SEEM954_03505	SEEM501_21760	SEEM6152_07488	SEEM581_21669	SEEM460_07340
	safD	0	0	SeAg_B0332	0	SC0295	0	0	SCA50_0313	0	0	SeD_A0331	0	SD3246_0322	SEN0284	SG0312	SG9_0323	0	SeH_A0567	348	0	0	0	0	320	SeI_A0580	0	SeKB_A0397	SeKA_A4627	0	0	0	SEEM19N_20228	SEEM801_06727	SEEM867_12480	SEEM180_16548	SEEM877_06877	SEEM600_10866	SEEM971_15871	SEEM973_06281	SEEM974_10153	SEEM020_02759	SEEM201_09319	SEEM202_19319	SEEM954_03510	SEEM501_21765	SEEM6152_07483	SEEM581_21674	SEEM460_07335
sef	sefA	0	0	0	0	0	0	0	0	0	0	SeD_A5014	0	SD3246_4734	SEN4247	SG4318	SG9_4405	0	0	0	0	0	0	0	0	0	0	0	0	0	0	0	0	0	0	0	0	0	0	0	0	0	0	0	0	0	0	0	0
	sefB	0	0	0	0	0	0	0	0	0	0	SeD_A4881	0	SD3246_4735	SEN4248	SG4319	SG9_4406	0	0	0	0	0	0	0	0	0	0	0	0	0	0	0	0	0	0	0	0	0	0	0	0	0	0	0	0	0	0	0	0
	sefC	0	0	0	0	0	0	0	0	0	0	SeD_A4882	0	SD3246_4736	SEN4249	SG4320*	SG9_4407*	0	0	0	0	0	0	0	0	0	0	0	0	0	0	0	0	0	0	0	0	0	0	0	0	0	0	0	0	0	0	0	0
	sefD	0	0	0	0	0	0	0	0	0	0	SeD_A5016	0	SD3246_4737	SEN4250	SG4321*	0	0	0	0	0	0	0	0	0	0	0	0	0	0	0	0	0	0	0	0	0	0	0	0	0	0	0	0	0	0	0	0	0
	sefR	0	0	0	0	0	0	0	0	0	0	SeD_A4884	0	SD3246_4738	SEN4251	SG4322	SG9_4408	0	0	0	0	0	0	0	0	0	0	0	0	0	0	0	0	0	0	0	0	0	0	0	0	0	0	0	0	0	0	0	0
sta	staG	0	0	0	0	0	0	0	0	0	0	0	0	0	0	0	0	0	0	0	0	0	0	0	0	0	0	0	0	0	0	0	0	0	0	0	0	0	0	0	0	0	0	0	0	0	0	0	0
	staF	0	0	0	0	0	0	0	0	0	0	0	0	0	0	0	0	0	0	0	0	0	0	0	0	0	0	0	0	0	0	0	0	0	0	0	0	0	0	0	0	0	0	0	0	0	0	0	0
	staE	0	0	0	0	0	0	0	0	0	0	0	0	0	0	0	0	0	0	0	0	0	0	0	0	0	0	0	0	0	0	0	0	0	0	0	0	0	0	0	0	0	0	0	0	0	0	0	0
	staD	0	0	0	0	0	0	0	0	0	0	0	0	0	0	0	0	0	0	0	0	0	0	0	0	0	0	0	0	0	0	0	0	0	0	0	0	0	0	0	0	0	0	0	0	0	0	0	0
	staC	0	0	0	0	0	0	0	0	0	0	0	0	0	0	0	0	0	0	0	0	0	0	0	0	0	0	0	0	0	0	0	0	0	0	0	0	0	0	0	0	0	0	0	0	0	0	0	0
	staB	0	0	0	0	0	0	0	0	0	0	0	0	0	0	0	0	0	0	0	0	0	0	0	0	0	0	0	0	0	0	0	0	0	0	0	0	0	0	0	0	0	0	0	0	0	0	0	0
	staA	0	0	0	0	0	0	0	0	0	0	0	0	0	0	0	0	0	0	0	0	0	0	0	0	0	0	0	0	0	0	0	0	0	0	0	0	0	0	0	0	0	0	0	0	0	0	0	0
stb	stbF	0	0	SeAg_B0368	0	SC0379	0	0	SCA50_0403	0	770	SeD_A0366	0	SD3246_0356	SEN0318	SG0345	SG9_0356	0	SeH_A0603	383	SeHA_C0428	0	0	SeHB_A0383	364	SeI_A0616	SeJ_A0731	SeKB_A0431	SeKA_A4662	0	0	0	SEEM19N_20388	SEEM801_06882	SEEM867_12635	SEEM180_16703	SEEM877_06722	SEEM600_11021	SEEM971_16031	SEEM973_06436	SEEM974_09998	SEEM020_02914	SEEM201_09164	SEEM202_19474	SEEM954_15032	SEEM501_21920	SEEM6152_05497	SEEM581_21834	SEEM460_07180
	stbE	0	0	SeAg_B0369	0	SCPS73*	0	0	SCA50_0405*	0	771	SeD_A0367	0	SD3246_0357	SEN0319	SG0346	SG9_0357	0	SeH_A0604	384	SeHA_C0429	0	0	SeHB_A0384	365	SeI_A0617	SeJ_A0732	SeKB_A0432	SeKA_A4663	0	0	0	SEEM19N_20393	SEEM801_06887	SEEM867_12640	SEEM180_16708	SEEM877_06717	SEEM600_11026	SEEM971_16036	SEEM973_06441	SEEM974_09993	SEEM020_02919	SEEM201_09159	SEEM202_19479	SEEM954_15037	SEEM501_21925	SEEM6152_05492	SEEM581_21839	SEEM460_07175
	stbD	0	0	SeAg_B0370	0	SC0380	0	0	SCA50_0406	0	772	SeD_A0368	0	SD3246_0358	SEN0320	SG0347	SG9_0358	0	SeH_A0605	385	SeHA_C0430	0	0	SeHB_A0385	366	SeI_A0618	SeJ_A0733	SeKB_A0433	SeKA_A4664	0	0	0	SEEM19N_20398	SEEM801_06892	SEEM867_12645	SEEM180_16713	SEEM877_06712	SEEM600_11031	SEEM971_16041	SEEM973_06445	SEEM974_09988	SEEM020_02924	SEEM201_09154	SEEM202_19484	SEEM954_15042	SEEM501_21930	SEEM6152_05487	SEEM581_21854	SEEM460_07170
	stbC	0	0	SeAg_B0371	0	SC0381	0	0	SCA50_0407	0	774/773*	SeD_A0369	0	SD3246_0359	SEN0321	SG0348*	SG9_0359*	0	SeH_A0606	386	SeHA_C0431	0	0	SeHB_A0386	367	SeI_A0619	SeJ_A0734	SeKB_A0434	SeKA_A4665	0	0	0	SEEM19N_20403	SEEM801_06897	SEEM867_12650	SEEM180_16718	SEEM877_06707	SEEM600_11036	SEEM971_16045	SEEM973_06449	SEEM974_09983	SEEM020_02929	SEEM201_09149	SEEM202_19489	SEEM954_15047	SEEM501_21935	SEEM6152_05482	SEEM581_21869	SEEM460_07165
	stbB	0	0	SeAg_B0372	0	SC0382	0	0	SCA50_0408	0	775	SeD_A0370	0	SD3246_0360	SEN0322	SG0349	SG9_0360	0	SeH_A0607	387	SeHA_C0432	0	0	SeHB_A0387	368	SeI_A1202	SeJ_A0735	SeKB_A0435	SeKA_A4666	0	0	0	SEEM19N_20408	SEEM801_06902	SEEM867_12655	SEEM180_16723	SEEM877_06702	SEEM600_11041	SEEM971_16049	SEEM973_06453	SEEM974_09978	SEEM020_02934	SEEM201_09144	SEEM202_19494	SEEM954_15052	SEEM501_21940	SEEM6152_05477	SEEM581_21884	SEEM460_07160
	stbA	0	0	SeAg_B0373	0	SC0383	0	0	SCA50_0410	0	776	SeD_A0371	0	SD3246_0362	SEN0323	SG0350	SG9_0361*	0	SeH_A0608	388	SeHA_C0433	0	0	SeHB_A0388	369	SeI_A1203	SeJ_A0736	SeKB_A0436	SeKA_A4667	0	0	0	SEEM19N_20413	SEEM801_06907	SEEM867_12660	SEEM180_16728	SEEM877_06697	SEEM600_11046	SEEM971_16053	SEEM973_06457	SEEM974_09973	SEEM020_02939	SEEM201_09139	SEEM202_19499	SEEM954_15057	SEEM501_21945	SEEM6152_05472	SEEM581_21899	SEEM460_07155
stc	yohN	0	0	SeAg_B2293	0	SC2163	0	0	SCA50_2310	0	0	0	0	0	0	0	0	0	SeH_A1553	2247	SeHA_C2382	0	0	SeHB_A2292	0	SeI_A2812	0	SeKB_A2358	SeKA_A1732	0	0	0	0	0	0	0	0	0	0	0	0	0	0	0	0	0	0	0	0
	stcD	0	0	SeAg_B2294	0	SC2164	0	0	SCA50_2311	0	0	0	0	0	0	0	0	0	SeH_A1552	2248	SeHA_C2383	0	0	SeHB_A2293	0	SeI_A2813	0	SeKB_A2359	SeKA_A1733	0	0	0	0	0	0	0	0	0	0	0	0	0	0	0	0	0	0	0	0
	stcC	0	0	SeAg_B2295	0	SC2165	0	0	SCA50_2312	0	0	0	0	0	0	0	0	0	SeH_A1551	2249	SeHA_C2384	0	0	SeHB_A2294	0	SeI_A2814	0	SeKB_A2360	SeKA_A1734	0	0	0	0	0	0	0	0	0	0	0	0	0	0	0	0	0	0	0	0
	stcB	0	0	SeAg_B2296	0	SC2166	0	0	SCA50_2313	0	0	0	0	0	0	0	0	0	SeH_A1550	2250	SeHA_C2385	0	0	SeHB_A2295	0	SeI_A2815	0	SeKB_A2361	SeKA_A1735	0	0	0	0	0	0	0	0	0	0	0	0	0	0	0	0	0	0	0	0
	stcA	0	0	SeAg_B2297	0	SC2167	0	0	SCA50_2314	0	0	0	0	0	0	0	0	0	SeH_A1549	2251	SeHA_C2386	0	0	SeHB_A2296	0	SeI_A2816	0	SeKB_A2362	SeKA_A1736	0	0	0	0	0	0	0	0	0	0	0	0	0	0	0	0	0	0	0	0
	stcR	0	0	SeAg_B2298	0	SC2168	0	0	SCA50_2315	0	0	0	0	0	0	0	0	0	SeH_A1548	2252	SeHA_C2387	0	0	SeHB_A2297	0	SeI_A2817	0	SeKB_A2363	SeKA_A1737	0	0	0	0	0	0	0	0	0	0	0	0	0	0	0	0	0	0	0	0
std	stdD	0	0	SeAg_B3182	0	SC2966	0	0	SCA50_3158	0	392	SeD_A3361	0	SD3246_3251	SEN2870	0	0	0	SeH_A3444	3030	SeHA_C3245	0	0	SeHB_A3151	2955	SeI_A3697	SeJ_A3476	SeKB_A3184	SeKA_A2567	0	0	0	SEEM19N_18526	SEEM801_04821	SEEM867_01792	SEEM180_20279	SEEM877_01030	SEEM600_16111	SEEM971_19574	SEEM973_19690	SEEM974_21605	SEEM020_18120	SEEM201_12695	SEEM202_13378	SEEM954_11497	SEEM501_20578	SEEM6152_10433	SEEM581_15502	SEEM460_06361
	stdC	0	0	SeAg_B3183	0	SC2967	0	0	SCA50_3159	0	391	SeD_A3362	0	SD3246_3252	SEN2871	0	0	0	SeH_A3443	3031	SeHA_C3246	0	0	SeHB_A3152	2956	SeI_A3698	SeJ_A3477	SeKB_A3185	SeKA_A2568	0	0	0	SEEM19N_18521	SEEM801_04816	SEEM867_01797	SEEM180_20284	SEEM877_01025	SEEM600_16106	SEEM971_19579	SEEM973_19695	SEEM974_21600	SEEM020_18125	SEEM201_12690	SEEM202_13383	SEEM954_11502	SEEM501_20583	SEEM6152_10428	SEEM581_15507	SEEM460_06356
	stdB	0	0	SeAg_B3184	0	SC2968	0	0	SCA50_3160	0	390	SeD_A3363	0	SD3246_3253	SEN2872	0	0	0	SeH_A3442	3032	SeHA_C3247	0	0	SeHB_A3153	2957	SeI_A3699	SeJ_A3478	SeKB_A3186	SeKA_A2569	0	0	0	SEEM19N_18516	SEEM801_04811	SEEM867_01802	SEEM180_20289	SEEM877_01020	SEEM600_16101	SEEM971_19584	SEEM973_19700	SEEM974_21595	SEEM020_18130	SEEM201_12685	SEEM202_13388	SEEM954_11507	SEEM501_20588	SEEM6152_10423	SEEM581_15512	SEEM460_06351
	stdA	0	0	SeAg_B3185	0	SC2969	0	0	SCA50_3161	0	389	SeD_A3364	0	SD3246_3254	SEN2873	0	0	0	SeH_A3441	3033	SeHA_C3248	0	0	SeHB_A3154	2958	SeI_A3700	SeJ_A3479	SeKB_A3187	SeKA_A2570	0	0	0	SEEM19N_18511	SEEM801_04806	SEEM867_01807	SEEM180_20294	SEEM877_01015	SEEM600_16096	SEEM971_19589	SEEM973_19705	SEEM974_21590	SEEM020_18135	SEEM201_12680	SEEM202_13393	SEEM954_11512	SEEM501_20593	SEEM6152_10418	SEEM581_15517	SEEM460_06346
ste	steA	0	0	SeAg_B3088	0	SC2889	0	0	SCA50_3079	0	0	SeD_A3269	0	SD3246_3165	SEN2794	SG2859	SG9_2891	0	SeH_A3365	2947	SeHA_C3152	0	0	SeHB_A3059	0	0	0	SeKB_A3093	SeKA_A2477	0	0	0	0	0	0	0	0	0	0	0	0	0	0	0	0	0	0	0	0
	steB	0	0	SeAg_B3089	0	SC2890	0	0	SCA50_3080	0	0	SeD_A3270	0	SD3246_3166	SEN2795	SG2860	SG9_2892	0	SeH_A3366	2948	SeHA_C3153	0	0	SeHB_A3060	0	0	0	SeKB_A3094	SeKA_A2478	0	0	0	0	0	0	0	0	0	0	0	0	0	0	0	0	0	0	0	0
	steC	0	0	SeAg_B3090	0	SC2891	0	0	SCA50_3081	0	0	SeD_A3271	0	SD3246_3167	SEN2796	SG2861	SG9_2893	0	SeH_A3367	2949	SeHA_C3154	0	0	SeHB_A3061	0	0	0	SeKB_A3095	SeKA_A2479	0	0	0	0	0	0	0	0	0	0	0	0	0	0	0	0	0	0	0	0
	steD	0	0	SeAg_B3091	0	SC2892	0	0	SCA50_3082	0	0	SeD_A3272	0	SD3246_3168	SEN2797	SG2862	SG9_2894	0	SeH_A3368	2950	SeHA_C3155	0	0	SeHB_A3062	0	0	0	SeKB_A3096	SeKA_A2480	0	0	0	0	0	0	0	0	0	0	0	0	0	0	0	0	0	0	0	0
	steE	0	0	SeAg_B3092	0	SC2893	0	0	SCA50_3083	0	0	SeD_A3273	0	SD3246_3169	SEN2798	SG2863	SG9_2895	0	SeH_A3369	2951	SeHA_C3156	0	0	SeHB_A3063	0	0	0	SeKB_A3097	SeKA_A2481	0	0	0	0	0	0	0	0	0	0	0	0	0	0	0	0	0	0	0	0
	steF	0	0	SeAg_B3093	0	SC2894	0	0	SCA50_3084	0	0	SeD_A3274	0	SD3246_3170	SEN2799	SG2864	SG9_2896	0	SeH_A3370	2952	SeHA_C3157	0	0	SeHB_A3064	0	0	0	SeKB_A3098	SeKA_A2482	0	0	0	0	0	0	0	0	0	0	0	0	0	0	0	0	0	0	0	0
	secreted protein G	0	0	0	0	SC2895	0	0	SCA50_3085	0	0	SeD_A3275	0	SD3246_3171	SEN2800	SG2865	SG9_2897	0	SeH_A3371	2953	SeHA_C3158	0	0	SeHB_A3065	0	0	0	0	0	0	0	0	0	0	0	0	0	0	0	0	0	0	0	0	0	0	0	0	0
	secreted protein H	0	0	0	0	0	0	0	0	0	0	0	0	0	0	0	0	0	0	0	0	0	0	0	0	0	0	0	0	0	0	0	0	0	0	0	0	0	0	0	0	0	0	0	0	0	0	0	0
	secreted protein I	0	0	SeAg_B3095	0	0	0	0	0	0	0	0	0	0	0	0	0	0	0	0	SeHA_C3159	0	0	SeHB_A3066	0	0	0	SeKB_A3099	SeKA_A2483	0	0	0	0	0	0	0	0	0	0	0	0	0	0	0	0	0	0	0	0
	secreted protein J	0	0	SeAg_B3096	0	0	0	0	0	0	0	0	0	0	0	0	0	0	0	0	0	0	0	0	0	0	0	SeKB_A3100	SeKA_A2484	0	0	0	0	0	0	0	0	0	0	0	0	0	0	0	0	0	0	0	0
stf	stfA	0	0	SeAg_B0232	0	SC0195	0	0	SCA50_0207	0	0	SeD_A0214	0	SD3246_0208	SEN0200	SG0199	SG9_0208	0	SeH_A0440	228	SeHA_C0231	0	0	SeHB_A0187	214	SeI_A4532	0	SeKB_A0277	SeKA_A4503	0	0	0	0	0	0	0	0	0	0	0	0	0	0	0	0	0	0	0	0
	stfC	0	0	SeAg_B0233	0	SC0196	0	0	SCA50_0208	0	0	SeD_A0215	0	SD3246_0209	SEN0201	SG0200	SG9_0209	0	SeH_A0441	229	SeHA_C0232	0	0	SeHB_A0188	215	SeI_A4533	0	SeKB_A0278	SeKA_A4504	0	0	0	0	0	0	0	0	0	0	0	0	0	0	0	0	0	0	0	0
	stfD	0	0	SeAg_B0234	0	SC0197	0	0	SCA50_0209	0	0	SeD_A0216	0	SD3246_0210	SEN0202	SG0201	SG9_0210	0	SeH_A0442	230	SeHA_C0233	0	0	SeHB_A0189	216	SeI_A4534	0	SeKB_A0279	SeKA_A4505	0	0	0	0	0	0	0	0	0	0	0	0	0	0	0	0	0	0	0	0
	stfE	0	0	SeAg_B0235	0	SC0198	0	0	SCA50_0210	0	0	SeD_A0217	0	SD3246_0211	SEN0203	SG0202	SG9_0211	0	SeH_A0443	231	SeHA_C0234	0	0	SeHB_A0190	217	SeI_A4535	0	SeKB_A0280	SeKA_A4506	0	0	0	0	0	0	0	0	0	0	0	0	0	0	0	0	0	0	0	0
	stfF	0	0	SeAg_B0236	0	SC0199	0	0	SCA50_0211	0	0	SeD_A0218	0	SD3246_0212	SEN0204	SG0203*	SG9_0212*	0	SeH_A0444	232	SeHA_C0235	0	0	SeHB_A0191	218	SeI_A4536	0	SeKB_A0281	SeKA_A4507	0	0	0	0	0	0	0	0	0	0	0	0	0	0	0	0	0	0	0	0
	stfG	0	0	SeAg_B0237	0	SC0200	0	0	SCA50_0212	0	0	SeD_A0219	0	SD3246_0213	SEN0205	SG0204	SG9_0213	0	SeH_A0445	233	SeHA_C0236	0	0	SeHB_A0192	219	SeI_A4537	0	SeKB_A0282	SeKA_A4508	0	0	0	0	0	0	0	0	0	0	0	0	0	0	0	0	0	0	0	0
	stfH	0	0	SeAg_B0238	0	SC0201	0	0	SCA50_0213	0	0	SeD_A0220	0	SD3246_0214	SEN0206	SG0205	SG9_0214*	0	SeH_A0446	234	SeHA_C0237	0	0	SeHB_A0193	220	SeI_A4538	0	SeKB_A0283	SeKA_A4509	0	0	0	0	0	0	0	0	0	0	0	0	0	0	0	0	0	0	0	0
stg	stgA	SBG_3413	0	0	0	0	0	0	0	0	0	0	0	0	0	0	0	0	0	0	0	0	0	0	0	0	0	0	0	0	0	0	0	0	0	0	0	0	0	0	0	0	0	0	0	0	0	0	0
	stgB	SBG_3412	0	0	0	0	0	0	0	0	0	0	0	0	0	0	0	0	0	0	0	0	0	0	0	0	0	0	0	0	0	0	0	0	0	0	0	0	0	0	0	0	0	0	0	0	0	0	0
	stgC	SBG_3411	0	0	0	0	0	0	0	0	0	0	0	0	0	0	0	0	0	0	0	0	0	0	0	0	0	0	0	0	0	0	0	0	0	0	0	0	0	0	0	0	0	0	0	0	0	0	0
	stgD	SBG_3410	0	0	0	0	0	0	0	0	0	0	0	0	0	0	0	0	0	0	0	0	0	0	0	0	0	0	0	0	0	0	0	0	0	0	0	0	0	0	0	0	0	0	0	0	0	0	0
sth	sthE	SBG_3998	0	SeAg_B4915	0	SC4436	0	0	SCA50_4747	0	0	SeD_A5004	0	SD3246_4857	SEN4347	SG4413*	SG9_4509*	0	SeH_A0205	4725	SeHA_C5001	0	0	SeHB_A4730	4627	SeI_A4309	SeJ_A0395	SeKB_A0039	SeKA_A4264	0	0	0	SEEM19N_03909	SEEM801_14986	SEEM867_15893	SEEM180_19592	SEEM877_20557	SEEM600_16457	SEEM971_06136	SEEM973_16702	SEEM974_12541	SEEM020_12060	SEEM201_03918	SEEM202_05004	0 (?)	SEEM501_21986	SEEM6152_11378	SEEM581_10075	SEEM460_19299
	sthD	SBG_3999	0	SeAg_B4916	0	SC4437	0	0	SCA50_4748	0	0	SeD_A5005	0	SD3246_4858	SEN4348	SG4414	SG9_4510	0	SeH_A0206	4726	SeHA_C5002	0	0	SeHB_A4731	4628	SeI_A4310	SeJ_A0396	SeKB_A0040	SeKA_A4265	0	0	0	SEEM19N_03914	SEEM801_14981	SEEM867_15898	SEEM180_19587	SEEM877_20552	SEEM600_16452	SEEM971_06141	SEEM973_16697	SEEM974_12536	SEEM020_12065	SEEM201_03913	SEEM202_05009	0 (?)	SEEM501_21991	SEEM6152_11373	SEEM581_10070	SEEM460_19304
	sthC	SBG_4000	0	SeAg_B4917	0	SC4438	0	0	SCA50_4749	0	0	SeD_A5006	0	SD3246_4859	SEN4349	0	0	0	SeH_A0207	4727	SeHA_C5003	0	0	SeHB_A4732*	4629	SeI_A4311	SeJ_A0397	SeKB_A0041	SeKA_A4266	0	0	0	SEEM19N_03919	SEEM801_14976	SEEM867_15903	SEEM180_19582	SEEM877_20547	SEEM600_16447	SEEM971_06146	SEEM973_16692	SEEM974_12531	SEEM020_12070	SEEM201_03908	SEEM202_05014	0 (?)	SEEM501_21996	SEEM6152_11368	SEEM581_10065	SEEM460_19309
	sthB	SBG_4001	0	SeAg_B4918	0	SC4439	0	0	SCA50_4750	0	0	SeD_A5007	0	SD3246_4860	SEN4350	SG4415*	SG9_4512*	0	SeH_A0208	4728	SeHA_C5004	0	0	SeHB_A4734	4630	SeI_A4312	SeJ_A0398	SeKB_A0042	SeKA_A4267	0	0	0	SEEM19N_03924	SEEM801_14971	SEEM867_15908	SEEM180_19577	SEEM877_20542	SEEM600_16442	SEEM971_06151	SEEM973_16687	SEEM974_12526	SEEM020_12075	SEEM201_03903	SEEM202_05019	0 (?)	SEEM501_22001	SEEM6152_11363	SEEM581_10060	SEEM460_19314
	sthA	SBG_4002	0	SeAg_B4919	0	SC4440	0	0	SCA50_4751	0	0	SeD_A5008	0	SD3246_4861	SEN4351	SG4417	SG9_4513	0	SeH_A0209	4729	SeHA_C5005	0	0	SeHB_A4735	4631	SeI_A4313	SeJ_A0399	SeKB_A0043	SeKA_A4268	0	0	0	SEEM19N_03929	SEEM801_14966	SEEM867_15913	SEEM180_19572	SEEM877_20537	SEEM600_16437	SEEM971_06156	SEEM973_16682	SEEM974_12521	SEEM020_12080	SEEM201_03898	SEEM202_05024	0 (?)	SEEM501_22006	SEEM6152_11358	SEEM581_10055	SEEM460_19319
sti	stiH	0	0	SeAg_B0206	0	SC0174	0	0	SCA50_0186	0	0	SeD_A0189	0	SD3246_0183	SEN0179	SG0177	SG9_0187	0	SeH_A0407	194	SeHA_C0198	0	0	SeHB_A0154	192	SeI_A4508	SeJ_A0595	SeKB_A0244	SeKA_A4473	0	0	0	SEEM19N_12925	SEEM801_00614	SEEM867_16793	SEEM180_18677	SEEM877_19642	SEEM600_01607	SEEM971_07036	SEEM973_07837	SEEM974_11636	SEEM020_12965	SEEM201_03013	SEEM202_05904	SEEM954_13605	SEEM501_16078	SEEM6152_02875	SEEM581_04469	SEEM460_20209
	stiC	0	0	SeAg_B0207	0	SC0175	0	0	SCA50_0187	0	0	SeD_A0190	0	SD3246_0184	SEN0180	SG0178*	SG9_0188*	0	SeH_A0408	195	SeHA_C0199	0	0	SeHB_A0155	191	SeI_A4509	SeJ_A0596	SeKB_A0245	SeKA_A4472	0	0	0	SEEM19N_12930	SEEM801_00619	SEEM867_16798	SEEM180_18672	SEEM877_19637	SEEM600_01612	SEEM971_07041	SEEM973_07832	SEEM974_11631	SEEM020_12970	SEEM201_03008	SEEM202_05909	SEEM954_13610	SEEM501_16073	SEEM6152_02870	SEEM581_04474	SEEM460_20214
	stiB	0	0	SeAg_B0208	0	SC0176	0	0	SCA50_0188	0	0	SeD_A0191	0	SD3246_0185	SEN0181	SG0179	SG9_0189	0	SeH_A0409	196	SeHA_C0200	0	0	SeHB_A0156	190	SeI_A4510	SeJ_A0597	SeKB_A0246	SeKA_A4471	0	0	0	SEEM19N_12935	SEEM801_00624	SEEM867_16803	SEEM180_18667	SEEM877_19632	SEEM600_01617	SEEM971_07046	SEEM973_07827	SEEM974_11626	SEEM020_12975	SEEM201_03003	SEEM202_05914	SEEM954_13615	SEEM501_16068	SEEM6152_02865	SEEM581_04479	SEEM460_20219
	stiA	0	0	SeAg_B0209	0	SC0177	0	0	SCA50_0189	0	0	SeD_A0192	0	SD3246_0186	SEN0182	SG0180	SG9_0190	0	SeH_A0410	197	SeHA_C0201	0	0	SeHB_A0157	189	SeI_A4511	SeJ_A0598	SeKB_A0247	SeKA_A4470	0	0	0	SEEM19N_12940	SEEM801_00629	SEEM867_16808	SEEM180_18662	SEEM877_19627	SEEM600_01622	SEEM971_07051	SEEM973_07822	SEEM974_11621	SEEM020_12980	SEEM201_02998	SEEM202_05919	SEEM954_13620	SEEM501_16063	SEEM6152_02860	SEEM581_04484	SEEM460_20224
	yadE	0	0	SeAg_B0210	0	SC0178	0	0	SCA50_0190	0	0	SeD_A0193	0	SD3246_0187	SEN0183	SG0181	SG9_0191	0	SeH_A0411	198	SeHA_C0202	0	0	SeHB_A0158	0	SeI_A4512	SeJ_A0599	SeKB_A0248	0	0	0	0	SEEM19N_12945	SEEM801_00634	SEEM867_16813	SEEM180_18657	SEEM877_19622	SEEM600_01627	SEEM971_07056	SEEM973_07817	SEEM974_11616	SEEM020_12985	SEEM201_02993	SEEM202_05924	SEEM954_13625	SEEM501_16058	SEEM6152_02855	SEEM581_04489	SEEM460_20229
stj	stjA	0	0	SeAg_B4893	0	0	0	0	0	0	0	0	0	0	0	0	0	0	SeH_A0183*	4703*	SeHA_C4979	0	0	SeHB_A4708	0	SeI_A4287	SeJ_A0374	SeKB_A0017	SeKA_A4242	0	0	0	0	0	0	0	0	0	0	0	0	0	0	0	0	0	0	0	0
	stjB	0	0	SeAg_B4894	0	0	0	0	0	0	0	0	0	0	0	0	0	0	SeH_A0184	4704	SeHA_C4980	0	0	SeHB_A4709	0	SeI_A4288	SeJ_A0375	SeKB_A0018	SeKA_A4243	0	0	0	0	0	0	0	0	0	0	0	0	0	0	0	0	0	0	0	0
	stjC	0	0	SeAg_B4895	0	0	0	0	0	0	0	0	0	0	0	0	0	0	SeH_A0185	4705	SeHA_C4981	0	0	SeHB_A4710	0	SeI_A4289	SeJ_A0376	SeKB_A0019	SeKA_A4244	0	0	0	0	0	0	0	0	0	0	0	0	0	0	0	0	0	0	0	0
	stjD	0	0	SeAg_B4896	0	0	0	0	0	0	0	0	0	0	0	0	0	0	SeH_A0186	4706	SeHA_C4982	0	0	SeHB_A4711	0	SeI_A4290	SeJ_A0377	SeKB_A0020	SeKA_A4245	0	0	0	0	0	0	0	0	0	0	0	0	0	0	0	0	0	0	0	0
	stjE	0	0	SeAg_B4897	0	0	0	0	0	0	0	0	0	0	0	0	0	0	SeH_A0187	4707	SeHA_C4983	0	0	SeHB_A4712	0	SeI_A4291	SeJ_A0378	SeKB_A0021	SeKA_A4246	0	0	0	0	0	0	0	0	0	0	0	0	0	0	0	0	0	0	0	0
stk	stkG	0	0	0	0	0	0	0	0	0	0	0	0	0	0	0	0	0	SeH_A0414	202	SeHA_C0205	0	0	SeHB_A0161	0	0	0	SeKB_A0251	SeKA_A4477	0	0	0	0	0	0	0	0	0	0	0	0	0	0	0	0	0	0	0	0
	stkF	0	0	0	0	0	0	0	0	0	0	0	0	0	0	0	0	0	SeH_A0415	203	SeHA_C0206	0	0	SeHB_A0162	0	0	0	SeKB_A0252	SeKA_A4478	0	0	0	0	0	0	0	0	0	0	0	0	0	0	0	0	0	0	0	0
	stkE	0	0	0	0	0	0	0	0	0	0	0	0	0	0	0	0	0	SeH_A0416	204	SeHA_C0207	0	0	SeHB_A0163	0	0	0	SeKB_A0253	SeKA_A4479	0	0	0	0	0	0	0	0	0	0	0	0	0	0	0	0	0	0	0	0
	stkD	0	0	0	0	0	0	0	0	0	0	0	0	0	0	0	0	0	SeH_A0417	205	SeHA_C0208	0	0	SeHB_A0164	0	0	0	SeKB_A0254	SeKA_A4480	0	0	0	0	0	0	0	0	0	0	0	0	0	0	0	0	0	0	0	0
	stkC	0	0	0	0	0	0	0	0	0	0	0	0	0	0	0	0	0	SeH_A0418	206	SeHA_C0209	0	0	SeHB_A0165	0	0	0	SeKB_A0255	SeKA_A4481	0	0	0	0	0	0	0	0	0	0	0	0	0	0	0	0	0	0	0	0
	stkB	0	0	0	0	0	0	0	0	0	0	0	0	0	0	0	0	0	SeH_A0419	207	SeHA_C0210	0	0	SeHB_A0166	0	0	0	SeKB_A0256	SeKA_A4482	0	0	0	0	0	0	0	0	0	0	0	0	0	0	0	0	0	0	0	0
	stkA	0	0	0	0	0	0	0	0	0	0	0	0	0	0	0	0	0	SeH_A0420	208	SeHA_C0211	0	0	SeHB_A0167	0	0	0	SeKB_A0257	SeKA_A4483	0	0	0	0	0	0	0	0	0	0	0	0	0	0	0	0	0	0	0	0
tcf	tcfA	0	0	0	0	SC0300	0	0	SCA50_0319	0	0	0	0	0	0	0	0	0	0	0	SeHA_C0338	0	0	SeHB_A0293	327	0	0	0	0	0	0	0	0	0	0	0	0	0	0	0	0	0	0	0	0	0	0	0	0
	tcfB	0	0	0	0	SC0301	0	0	SCA50_0320	0	0	0	0	0	0	0	0	0	0	0	SeHA_C0339	0	0	SeHB_A0294	328	0	0	0	0	0	0	0	0	0	0	0	0	0	0	0	0	0	0	0	0	0	0	0	0
	tcfC	0	0	0	0	SCPS55*	0	0	SCA50_0320a*	0	0	0	0	0	0	0	0	0	0	0	SeHA_C0340	0	0	SeHB_A0295	329	0	0	0	0	0	0	0	0	0	0	0	0	0	0	0	0	0	0	0	0	0	0	0	0
	tcfD	0	0	0	0	SC0302/SC0303*	0	0	SCA50_0321	0	0	0	0	0	0	0	0	0	0	0	SeHA_C0341	0	0	SeHB_A0296	330	0	0	0	0	0	0	0	0	0	0	0	0	0	0	0	0	0	0	0	0	0	0	0	0
fae	faeB	0	0	0	0	0	0	0	0	0	0	0	0	0	0	0	0	0	0	0	0	0	0	0	0	0	0	SeKB_A4514	SeKA_A3976	0	0	0	SEEM19N_08089	SEEM801_16381	SEEM867_14493	SEEM180_12258	SEEM877_15279	SEEM600_17862	SEEM971_10173	SEEM973_18107	SEEM974_00492	SEEM020_11275	SEEM201_05318	SEEM202_03599	SEEM954_18661	SEEM501_10966	SEEM6152_12803	SEEM581_21388	SEEM460_21841
	faeC	0	0	0	0	0	0	0	0	0	0	0	0	0	0	0	0	0	0	0	0	0	0	0	0	0	0	SeKB_A4515	SeKA_A3977	0	0	0	SEEM19N_08094	SEEM801_16376	SEEM867_14498	SEEM180_12263	SEEM877_15284	SEEM600_17857	SEEM971_10178	SEEM973_18102	SEEM974_00487	SEEM020_11270	SEEM201_05313	SEEM202_03604	SEEM954_18666	SEEM501_10971	SEEM6152_12798	SEEM581_21383	SEEM460_21836
	faeD	0	0	0	0	0	0	0	0	0	0	0	0	0	0	0	0	0	0	0	0	0	0	0	0	0	0	SeKB_A4516	SeKA_A3978	0	0	0	SEEM19N_08099	SEEM801_16371	SEEM867_14503	SEEM180_12268	SEEM877_15289	SEEM600_17852	SEEM971_10183	SEEM973_18097	SEEM974_00482	SEEM020_11265	SEEM201_05308	SEEM202_03609	SEEM954_18671	SEEM501_10976	SEEM6152_12793	SEEM581_21378	SEEM460_21831
	faeE	0	0	0	0	0	0	0	0	0	0	0	0	0	0	0	0	0	0	0	0	0	0	0	0	0	0	SeKB_A4517	SeKA_A3979	0	0	0	SEEM19N_08104	SEEM801_16366	SEEM867_14508	SEEM180_12273	SEEM877_15294	SEEM600_17847	SEEM971_10188	SEEM973_18092	SEEM974_00477	SEEM020_11260	SEEM201_05303	SEEM202_03614	SEEM954_18676	SEEM501_10981	SEEM6152_12788	SEEM581_21373	SEEM460_21826
	faeF	0	0	0	0	0	0	0	0	0	0	0	0	0	0	0	0	0	0	0	0	0	0	0	0	0	0	SeKB_A4518	SeKA_A3980	0	0	0	SEEM19N_08109	SEEM801_16361	SEEM867_14513	SEEM180_12278	SEEM877_15299	SEEM600_17842	SEEM971_10193	SEEM973_18087	SEEM974_00472	SEEM020_11255	SEEM201_05298	SEEM202_03619	SEEM954_18681	SEEM501_10986	SEEM6152_12783	SEEM581_21368	SEEM460_21821
	faeG	0	0	0	0	0	0	0	0	0	0	0	0	0	0	0	0	0	0	0	0	0	0	0	0	0	0	SeKB_A4519	SeKA_A3981	0	0	0	SEEM19N_08114	SEEM801_16356	SEEM867_14518	SEEM180_12283	SEEM877_15304	SEEM600_17837	SEEM971_10198	SEEM973_18082	SEEM974_00467	SEEM020_11250	SEEM201_05293	SEEM202_03624	SEEM954_03797	SEEM501_10991	SEEM6152_12778	SEEM581_21363	SEEM460_21816
	faeH	0	0	0	0	0	0	0	0	0	0	0	SeD_B0052	SD3246_p041	0	0	0	SG9_p52	0	0	0	0	0	0	0	0	0	SeKB_A4520	SeKA_A3982	0	0	0	SEEM19N_08119	SEEM801_16351	SEEM867_14523	SEEM180_12288	SEEM877_15309	SEEM600_17832	SEEM971_10203	SEEM973_18077	SEEM974_00462	SEEM020_11245	SEEM201_05288	SEEM202_03629	SEEM954_03702	SEEM501_10996	SEEM6152_12773	SEEM581_21358	SEEM460_21811
	faeI	0	0	0	0	0	0	0	0	0	0	0	SeD_B0051	SD3246_p040	0	0	0	SG9_p51	0	0	0	0	0	0	0	0	0	0	0	0	0	0	0	0	0	0	0	0	0	0	0	0	0	0	0	0	0	0	0
	faeJ	0	0	0	0	0	0	0	0	0	0	0	SeD_B0049	SD3246_p038	0	0	0	SG9_p49	0	0	0	0	0	0	0	0	0	SeKB_A4521	SeKA_A3983	0	0	0	SEEM19N_08124	SEEM801_16346	SEEM867_14528	SEEM180_12293	SEEM877_15314	SEEM600_17827	SEEM971_10208	SEEM973_18072	SEEM974_00457	SEEM020_11240	SEEM201_05283	SEEM202_03634	SEEM954_03807	SEEM501_11001	SEEM6152_12768	SEEM581_21353	SEEM460_21806
	faeK	0	0	0	0	0	0	0	0	0	0	0	SeD_B0048	SD3246_p037	0	0	0	SG9_p48	0	0	0	0	0	0	0	0	0	SeKB_A4522	SeKA_A3984	0	0	0	SEEM19N_08129	SEEM801_16341	SEEM867_14533	SEEM180_12298	SEEM877_15319	SEEM600_17822	SEEM971_10213	SEEM973_18067	SEEM974_00452	SEEM020_11235	SEEM201_05278	SEEM202_03639	SEEM954_03912	SEEM501_11006	SEEM6152_12763	SEEM581_21348	SEEM460_21801
	faeA	0	0	0	0	0	0	0	0	0	0	0	SeD_B0047	SD3246_p036	0	0	0	SG9_p47	0	0	0	0	0	0	0	0	0	SeKB_A4523	SeKA_A3985	0	0	0	SEEM19N_08134	SEEM801_16336	SEEM867_14538	SEEM180_12303	SEEM877_15324	SEEM600_17817	SEEM971_10218	SEEM973_18062	SEEM974_00447	SEEM020_11230	SEEM201_05273	SEEM202_03644	SEEM954_04017	SEEM501_11011	SEEM6152_12758	SEEM581_21343	SEEM460_21796
sbc	sbcA	SBG_2195	0	0	0	0	0	0	0	0	0	0	0	0	0	0	0	0	0	0	0	0	0	0	0	0	0	0	0	0	0	0	0	0	0	0	0	0	0	0	0	0	0	0	0	0	0	0	0
	sbcB	SBG_2194	0	0	0	0	0	0	0	0	0	0	0	0	0	0	0	0	0	0	0	0	0	0	0	0	0	0	0	0	0	0	0	0	0	0	0	0	0	0	0	0	0	0	0	0	0	0	0
	sbcC	SBG_2193	0	0	0	0	0	0	0	0	0	0	0	0	0	0	0	0	0	0	0	0	0	0	0	0	0	0	0	0	0	0	0	0	0	0	0	0	0	0	0	0	0	0	0	0	0	0	0
	sbcD	SBG_2192	0	0	0	0	0	0	0	0	0	0	0	0	0	0	0	0	0	0	0	0	0	0	0	0	0	0	0	0	0	0	0	0	0	0	0	0	0	0	0	0	0	0	0	0	0	0	0
	sbcE	SBG_2191	0	0	0	0	0	0	0	0	0	0	0	0	0	0	0	0	0	0	0	0	0	0	0	0	0	0	0	0	0	0	0	0	0	0	0	0	0	0	0	0	0	0	0	0	0	0	0
	sbcF	SBG_2190	0	0	0	0	0	0	0	0	0	0	0	0	0	0	0	0	0	0	0	0	0	0	0	0	0	0	0	0	0	0	0	0	0	0	0	0	0	0	0	0	0	0	0	0	0	0	0
	sbcG	SBG_2189	0	0	0	0	0	0	0	0	0	0	0	0	0	0	0	0	0	0	0	0	0	0	0	0	0	0	0	0	0	0	0	0	0	0	0	0	0	0	0	0	0	0	0	0	0	0	0
	sbcH	SBG_2188	0	0	0	0	0	0	0	0	0	0	0	0	0	0	0	0	0	0	0	0	0	0	0	0	0	0	0	0	0	0	0	0	0	0	0	0	0	0	0	0	0	0	0	0	0	0	0
sbb	sbbA	SBG_0298	0	0	0	0	0	0	0	0	0	0	0	0	0	0	0	0	0	0	0	0	0	0	0	0	0	0	0	0	0	0	0	0	0	0	0	0	0	0	0	0	0	0	0	0	0	0	0
	sbbB	SBG_0299	0	0	0	0	0	0	0	0	0	0	0	0	0	0	0	0	0	0	0	0	0	0	0	0	0	0	0	0	0	0	0	0	0	0	0	0	0	0	0	0	0	0	0	0	0	0	0
	sbbC	SBG_0300	0	0	0	0	0	0	0	0	0	0	0	0	0	0	0	0	0	0	0	0	0	0	0	0	0	0	0	0	0	0	0	0	0	0	0	0	0	0	0	0	0	0	0	0	0	0	0
	sbbD	SBG_0301	0	0	0	0	0	0	0	0	0	0	0	0	0	0	0	0	0	0	0	0	0	0	0	0	0	0	0	0	0	0	0	0	0	0	0	0	0	0	0	0	0	0	0	0	0	0	0
sba	sbaA	SBG_0179	0	0	0	0	0	0	0	0	0	0	0	0	0	0	0	0	0	0	0	0	0	0	0	0	0	0	0	0	0	0	0	0	0	0	0	0	0	0	0	0	0	0	0	0	0	0	0
	sbaB	SBG_0178	0	0	0	0	0	0	0	0	0	0	0	0	0	0	0	0	0	0	0	0	0	0	0	0	0	0	0	0	0	0	0	0	0	0	0	0	0	0	0	0	0	0	0	0	0	0	0
	sbaC	SBG_0177	0	0	0	0	0	0	0	0	0	0	0	0	0	0	0	0	0	0	0	0	0	0	0	0	0	0	0	0	0	0	0	0	0	0	0	0	0	0	0	0	0	0	0	0	0	0	0
	sbaD	SBG_0176	0	0	0	0	0	0	0	0	0	0	0	0	0	0	0	0	0	0	0	0	0	0	0	0	0	0	0	0	0	0	0	0	0	0	0	0	0	0	0	0	0	0	0	0	0	0	0
	sbaE	SBG_0175	0	0	0	0	0	0	0	0	0	0	0	0	0	0	0	0	0	0	0	0	0	0	0	0	0	0	0	0	0	0	0	0	0	0	0	0	0	0	0	0	0	0	0	0	0	0	0
	sbaF	SBG_0174	0	0	0	0	0	0	0	0	0	0	0	0	0	0	0	0	0	0	0	0	0	0	0	0	0	0	0	0	0	0	0	0	0	0	0	0	0	0	0	0	0	0	0	0	0	0	0
	sbaG	SBG_0173	0	0	0	0	0	0	0	0	0	0	0	0	0	0	0	0	0	0	0	0	0	0	0	0	0	0	0	0	0	0	0	0	0	0	0	0	0	0	0	0	0	0	0	0	0	0	0
	sbaH	SBG_0172	0	0	0	0	0	0	0	0	0	0	0	0	0	0	0	0	0	0	0	0	0	0	0	0	0	0	0	0	0	0	0	0	0	0	0	0	0	0	0	0	0	0	0	0	0	0	0
sdc	sdcA	0	SARI_01022	0	0	0	0	0	0	0	0	0	0	0	0	0	0	0	0	0	0	0	0	0	0	0	0	0	0	0	0	0	0	0	0	0	0	0	0	0	0	0	0	0	0	0	0	0	0
	sdcB	0	SARI_01023	0	0	0	0	0	0	0	0	0	0	0	0	0	0	0	0	0	0	0	0	0	0	0	0	0	0	0	0	0	0	0	0	0	0	0	0	0	0	0	0	0	0	0	0	0	0
	sdcC	0	SARI_01024	0	0	0	0	0	0	0	0	0	0	0	0	0	0	0	0	0	0	0	0	0	0	0	0	0	0	0	0	0	0	0	0	0	0	0	0	0	0	0	0	0	0	0	0	0	0
	sdcD	0	SARI_01025	0	0	0	0	0	0	0	0	0	0	0	0	0	0	0	0	0	0	0	0	0	0	0	0	0	0	0	0	0	0	0	0	0	0	0	0	0	0	0	0	0	0	0	0	0	0
	sdcE	0	SARI_01026	0	0	0	0	0	0	0	0	0	0	0	0	0	0	0	0	0	0	0	0	0	0	0	0	0	0	0	0	0	0	0	0	0	0	0	0	0	0	0	0	0	0	0	0	0	0
sdd	sddA	0	SARI_01795	0	0	0	0	0	0	0	0	0	0	0	0	0	0	0	0	0	0	0	0	0	0	0	0	0	0	0	0	0	0	0	0	0	0	0	0	0	0	0	0	0	0	0	0	0	0
	sddB	0	SARI_01796	0	0	0	0	0	0	0	0	0	0	0	0	0	0	0	0	0	0	0	0	0	0	0	0	0	0	0	0	0	0	0	0	0	0	0	0	0	0	0	0	0	0	0	0	0	0
	sddC	0	SARI_01797	0	0	0	0	0	0	0	0	0	0	0	0	0	0	0	0	0	0	0	0	0	0	0	0	0	0	0	0	0	0	0	0	0	0	0	0	0	0	0	0	0	0	0	0	0	0
	sddD	0	SARI_01798	0	0	0	0	0	0	0	0	0	0	0	0	0	0	0	0	0	0	0	0	0	0	0	0	0	0	0	0	0	0	0	0	0	0	0	0	0	0	0	0	0	0	0	0	0	0
	sddE	0	SARI_01799	0	0	0	0	0	0	0	0	0	0	0	0	0	0	0	0	0	0	0	0	0	0	0	0	0	0	0	0	0	0	0	0	0	0	0	0	0	0	0	0	0	0	0	0	0	0
	sddF	0	SARI_01800	0	0	0	0	0	0	0	0	0	0	0	0	0	0	0	0	0	0	0	0	0	0	0	0	0	0	0	0	0	0	0	0	0	0	0	0	0	0	0	0	0	0	0	0	0	0
sde	sdeA	0	0	0	0	0	0	0	0	0	0	0	0	0	0	0	0	0	0	0	0	0	0	0	0	0	0	0	0	0	0	0	0	0	0	0	0	0	0	0	0	0	0	0	0	0	0	0	0
	sdeB	0	0	0	0	0	0	0	0	0	0	0	0	0	0	0	0	0	0	0	0	0	0	0	0	0	0	0	0	0	0	0	0	0	0	0	0	0	0	0	0	0	0	0	0	0	0	0	0
	sdeC	0	0	0	0	0	0	0	0	0	0	0	0	0	0	0	0	0	0	0	0	0	0	0	0	0	0	0	0	0	0	0	0	0	0	0	0	0	0	0	0	0	0	0	0	0	0	0	0
	sdeD	0	0	0	0	0	0	0	0	0	0	0	0	0	0	0	0	0	0	0	0	0	0	0	0	0	0	0	0	0	0	0	0	0	0	0	0	0	0	0	0	0	0	0	0	0	0	0	0
	sdeE	0	0	0	0	0	0	0	0	0	0	0	0	0	0	0	0	0	0	0	0	0	0	0	0	0	0	0	0	0	0	0	0	0	0	0	0	0	0	0	0	0	0	0	0	0	0	0	0
sdf	sdfA	0	0	0	0	0	0	0	0	0	0	0	0	0	0	0	0	0	0	0	0	0	0	0	0	0	SeJ_A2304	0	0	0	0	0	SEEM19N_03164	SEEM801_03501	SEEM867_20334	SEEM180_02995	SEEM877_22129	SEEM600_04047	SEEM971_15577	SEEM973_12735	SEEM974_22025	SEEM020_16061	SEEM201_02373	SEEM202_01340	SEEM954_17493	SEEM501_18164	SEEM6152_08739	SEEM581_04764	SEEM460_05615
	sdfB	0	0	0	0	0	0	0	0	0	0	0	0	0	0	0	0	0	0	0	0	0	0	0	0	0	SeJ_A2305	0	0	0	0	0	SEEM19N_03159	SEEM801_03506	SEEM867_20339	SEEM180_02990	SEEM877_22134	SEEM600_04042	SEEM971_15582	SEEM973_12740	SEEM974_22020	SEEM020_16066	SEEM201_02378	SEEM202_01345	SEEM954_17488	SEEM501_18159	SEEM6152_08734	SEEM581_04759	SEEM460_05610
	sdfC	0	0	0	0	0	0	0	0	0	0	0	0	0	0	0	0	0	0	0	0	0	0	0	0	0	SeJ_A2306	0	0	0	0	0	SEEM19N_03154	SEEM801_03511	SEEM867_20344	SEEM180_02985	SEEM877_22139	SEEM600_04037	SEEM971_15587	SEEM973_12745	SEEM974_22015	SEEM020_16071	SEEM201_02383	SEEM202_01350	SEEM954_17483	SEEM501_18154	SEEM6152_08729	SEEM581_04754	SEEM460_05605
	sdfD	0	0	0	0	0	0	0	0	0	0	0	0	0	0	0	0	0	0	0	0	0	0	0	0	0	SeJ_A2307	0	0	0	0	0	SEEM19N_03149	SEEM801_03516	SEEM867_20349	SEEM180_02980	SEEM877_22144	SEEM600_04032	SEEM971_15592	SEEM973_12750	SEEM974_22010	SEEM020_16076	SEEM201_02388	SEEM202_01355	SEEM954_17478	SEEM501_18149	SEEM6152_08724	SEEM581_04749	SEEM460_05600
	sdfE	0	0	0	0	0	0	0	0	0	0	0	0	0	0	0	0	0	0	0	0	0	0	0	0	0	SeJ_A2308	0	0	0	0	0	SEEM19N_03144	SEEM801_03521	SEEM867_20354	SEEM180_02975	SEEM877_22149	SEEM600_04027	SEEM971_15597	SEEM973_12755	SEEM974_22005	SEEM020_16081	SEEM201_02393	SEEM202_01360	SEEM954_17473	SEEM501_18144	SEEM6152_08719	SEEM581_04744	SEEM460_05595
	sdfF	0	0	0	0	0	0	0	0	0	0	0	0	0	0	0	0	0	0	0	0	0	0	0	0	0	SeJ_A2309	0	0	0	0	0	SEEM19N_03139	SEEM801_03526	SEEM867_20359	SEEM180_02970	SEEM877_22154	SEEM600_04022	SEEM971_15602	SEEM973_12760	SEEM974_22000	SEEM020_16086	SEEM201_02398	SEEM202_01365	SEEM954_17468	SEEM501_18139	0 (gap)	SEEM581_04739	SEEM460_05590
sdg	sdgG	0	0	0	0	0	0	0	0	0	0	0	0	0	0	0	0	0	0	0	0	0	0	0	0	0	SeJ_A0606	0	0	0	0	0	SEEM19N_12970	SEEM801_00659	SEEM867_16838	SEEM180_18632	SEEM877_19597	SEEM600_01652	SEEM971_07081	SEEM973_07792	SEEM974_11591	SEEM020_13010	SEEM201_02968	SEEM202_05949	SEEM954_13650	SEEM501_16033	SEEM6152_02830	SEEM581_04514	SEEM460_20254
	sdgF	0	0	0	0	0	0	0	0	0	0	0	0	0	0	0	0	0	0	0	0	0	0	0	0	0	SeJ_A0607	0	0	0	0	0	SEEM19N_12975	SEEM801_00664	SEEM867_16843	SEEM180_18627	SEEM877_19592	SEEM600_01657	SEEM971_07086	SEEM973_07787	SEEM974_11586	SEEM020_13015	SEEM201_02963	SEEM202_05954	SEEM954_13655	SEEM501_16028	SEEM6152_02825	SEEM581_04519	SEEM460_20259
	sdgE	0	0	0	0	0	0	0	0	0	0	0	0	0	0	0	0	0	0	0	0	0	0	0	0	0	SeJ_A0608	0	0	0	0	0	SEEM19N_12980	SEEM801_00669	SEEM867_16848	SEEM180_18622	SEEM877_19587	SEEM600_01662	SEEM971_07091	SEEM973_07782	SEEM974_11581	SEEM020_13020	SEEM201_02958	SEEM202_05959	SEEM954_13660	SEEM501_16023	SEEM6152_02820	SEEM581_04524	SEEM460_20264
	sdgD	0	0	0	0	0	0	0	0	0	0	0	0	0	0	0	0	0	0	0	0	0	0	0	0	0	SeJ_A0609	0	0	0	0	0	SEEM19N_12985	SEEM801_00674	SEEM867_16853	SEEM180_18617	SEEM877_19582	SEEM600_01667	SEEM971_07096	SEEM973_07777	SEEM974_11576	SEEM020_13025	SEEM201_02953	SEEM202_05964	SEEM954_13665	SEEM501_16018	SEEM6152_02815	SEEM581_04529	SEEM460_20269
	sdgC	0	0	0	0	0	0	0	0	0	0	0	0	0	0	0	0	0	0	0	0	0	0	0	0	0	SeJ_A0610	0	0	0	0	0	SEEM19N_12990	SEEM801_00679	SEEM867_16858	SEEM180_18612	SEEM877_19577	SEEM600_01672	SEEM971_07101	SEEM973_07772	SEEM974_11571	SEEM020_13030	SEEM201_02948	SEEM202_05969	SEEM954_13670	SEEM501_16013	SEEM6152_02810	SEEM581_04534	SEEM460_20274
	sdgB	0	0	0	0	0	0	0	0	0	0	0	0	0	0	0	0	0	0	0	0	0	0	0	0	0	SeJ_A0611	0	0	0	0	0	SEEM19N_12995	SEEM801_00684	SEEM867_16863	SEEM180_18607	SEEM877_19572	SEEM600_01677	SEEM971_07106	SEEM973_07767	SEEM974_11566	SEEM020_13035	SEEM201_02943	SEEM202_05974	SEEM954_13675	SEEM501_16008	SEEM6152_02805	SEEM581_04539	SEEM460_20279
	sdgA	0	0	0	0	0	0	0	0	0	0	0	0	0	0	0	0	0	0	0	0	0	0	0	0	0	SeJ_A0612	0	0	0	0	0	SEEM19N_13000	SEEM801_00689	SEEM867_16868	SEEM180_18602	SEEM877_19567	SEEM600_01682	SEEM971_07111	SEEM973_07762	SEEM974_11561	SEEM020_13040	SEEM201_02938	SEEM202_05979	SEEM954_13680	SEEM501_16003	SEEM6152_02800	SEEM581_04544	SEEM460_20284
sdh	sthG	0	0	SeAg_B3970	0	0	0	0	0	0	0	0	0	0	0	0	0	0	0	0	0	0	0	0	0	0	0	0	0	0	0	0	0	0	0	0	0	0	0	0	0	0	0	0	0	0	0	0	0
	sthF	0	0	SeAg_B3971	0	0	0	0	0	0	0	0	0	0	0	0	0	0	0	0	0	0	0	0	0	0	0	0	0	0	0	0	0	0	0	0	0	0	0	0	0	0	0	0	0	0	0	0	0
	sthE	0	0	SeAg_B3972	0	0	0	0	0	0	0	0	0	0	0	0	0	0	0	0	0	0	0	0	0	0	0	0	0	0	0	0	0	0	0	0	0	0	0	0	0	0	0	0	0	0	0	0	0
	sthD	0	0	SeAg_B3973	0	0	0	0	0	0	0	0	0	0	0	0	0	0	0	0	0	0	0	0	0	0	0	0	0	0	0	0	0	0	0	0	0	0	0	0	0	0	0	0	0	0	0	0	0
	sthC	0	0	SeAg_B3974	0	0	0	0	0	0	0	0	0	0	0	0	0	0	0	0	0	0	0	0	0	0	0	0	0	0	0	0	0	0	0	0	0	0	0	0	0	0	0	0	0	0	0	0	0
	sthB	0	0	SeAg_B3975	0	0	0	0	0	0	0	0	0	0	0	0	0	0	0	0	0	0	0	0	0	0	0	0	0	0	0	0	0	0	0	0	0	0	0	0	0	0	0	0	0	0	0	0	0
	sthA	0	0	SeAg_B3976	0	0	0	0	0	0	0	0	0	0	0	0	0	0	0	0	0	0	0	0	0	0	0	0	0	0	0	0	0	0	0	0	0	0	0	0	0	0	0	0	0	0	0	0	0
sdi	sdiA	0	0	0	0	0	0	0	0	0	4566	0	0	0	0	0	0	0	0	0	0	0	0	0	0	0	0	0	0	0	0	0	0	0	0	0	0	0	0	0	0	0	0	0	0	0	0	0	0
	sdiB	0	0	0	0	0	0	0	0	0	4565	0	0	0	0	0	0	0	0	0	0	0	0	0	0	0	0	0	0	0	0	0	0	0	0	0	0	0	0	0	0	0	0	0	0	0	0	0	0
	sdiC	0	0	0	0	0	0	0	0	0	4564	0	0	0	0	0	0	0	0	0	0	0	0	0	0	0	0	0	0	0	0	0	0	0	0	0	0	0	0	0	0	0	0	0	0	0	0	0	0
	sdiD	0	0	0	0	0	0	0	0	0	4563	0	0	0	0	0	0	0	0	0	0	0	0	0	0	0	0	0	0	0	0	0	0	0	0	0	0	0	0	0	0	0	0	0	0	0	0	0	0
sdj	sdjA	0	0	0	0	0	0	0	0	0	2383	0	0	0	0	0	0	0	0	0	0	0	0	0	0	0	0	0	0	0	0	0	0	0	0	0	0	0	0	0	0	0	0	0	0	0	0	0	0
	sdjB	0	0	0	0	0	0	0	0	0	2382	0	0	0	0	0	0	0	0	0	0	0	0	0	0	0	0	0	0	0	0	0	0	0	0	0	0	0	0	0	0	0	0	0	0	0	0	0	0
	sdjC	0	0	0	0	0	0	0	0	0	2381	0	0	0	0	0	0	0	0	0	0	0	0	0	0	0	0	0	0	0	0	0	0	0	0	0	0	0	0	0	0	0	0	0	0	0	0	0	0
	sdjD	0	0	0	0	0	0	0	0	0	2380	0	0	0	0	0	0	0	0	0	0	0	0	0	0	0	0	0	0	0	0	0	0	0	0	0	0	0	0	0	0	0	0	0	0	0	0	0	0
sdk	sdkA	0	0	0	0	0	0	0	0	0	4679	0	0	0	0	0	0	0	0	0	0	0	0	0	0	0	0	0	0	0	0	0	0	0	0	0	0	0	0	0	0	0	0	0	0	0	0	0	0
	sdkB	0	0	0	0	0	0	0	0	0	4678	0	0	0	0	0	0	0	0	0	0	0	0	0	0	0	0	0	0	0	0	0	0	0	0	0	0	0	0	0	0	0	0	0	0	0	0	0	0
	sdkC	0	0	0	0	0	0	0	0	0	4677	0	0	0	0	0	0	0	0	0	0	0	0	0	0	0	0	0	0	0	0	0	0	0	0	0	0	0	0	0	0	0	0	0	0	0	0	0	0
	sdkD	0	0	0	0	0	0	0	0	0	4676	0	0	0	0	0	0	0	0	0	0	0	0	0	0	0	0	0	0	0	0	0	0	0	0	0	0	0	0	0	0	0	0	0	0	0	0	0	0
	sdkE	0	0	0	0	0	0	0	0	0	4675	0	0	0	0	0	0	0	0	0	0	0	0	0	0	0	0	0	0	0	0	0	0	0	0	0	0	0	0	0	0	0	0	0	0	0	0	0	0
	sdkF	0	0	0	0	0	0	0	0	0	4674	0	0	0	0	0	0	0	0	0	0	0	0	0	0	0	0	0	0	0	0	0	0	0	0	0	0	0	0	0	0	0	0	0	0	0	0	0	0
sdl	sdlA	0	0	0	0	0	0	0	0	0	665	0	0	0	0	0	0	0	0	0	0	0	0	0	0	0	0	0	0	0	0	0	0	0	0	0	0	0	0	0	0	0	0	0	0	0	0	0	0
	sdlB	0	0	0	0	0	0	0	0	0	666	0	0	0	0	0	0	0	0	0	0	0	0	0	0	0	0	0	0	0	0	0	0	0	0	0	0	0	0	0	0	0	0	0	0	0	0	0	0
	sdlC	0	0	0	0	0	0	0	0	0	667	0	0	0	0	0	0	0	0	0	0	0	0	0	0	0	0	0	0	0	0	0	0	0	0	0	0	0	0	0	0	0	0	0	0	0	0	0	0
	sdlD	0	0	0	0	0	0	0	0	0	668	0	0	0	0	0	0	0	0	0	0	0	0	0	0	0	0	0	0	0	0	0	0	0	0	0	0	0	0	0	0	0	0	0	0	0	0	0	0
mrk	mrkA	0	0	0	0	0	0	0	0	0	0	0	0	0	0	0	0	0	0	0	0	0	0	0	0	0	0	0	0	0	0	0	SEEM19N_00597	SEEM801_01581	SEEM867_18414	SEEM180_04915	SEEM877_03086	SEEM600_10004	SEEM971_16412	SEEM973_04876	SEEM974_15325	SEEM020_05069	SEEM201_17615	SEEM202_15810	0	SEEM501_05676	SEEM6152_04190	SEEM581_01839	SEEM460_02436
	mrkB	0	0	0	0	0	0	0	0	0	0	0	0	0	0	0	0	0	0	0	0	0	0	0	0	0	0	0	0	0	0	0	SEEM19N_00592	SEEM801_01586	SEEM867_18419	SEEM180_04910	SEEM877_03081	SEEM600_10009	SEEM971_16417	SEEM973_04871	SEEM974_15320	SEEM020_05064	SEEM201_17610	SEEM202_15815	0	SEEM501_05681	SEEM6152_04180*	SEEM581_01834	SEEM460_02441
	mrkC	0	0	0	0	0	0	0	0	0	0	0	0	0	0	0	0	0	0	0	0	0	0	0	0	0	0	0	0	0	0	0	SEEM19N_00587	SEEM801_01591	SEEM867_18424	SEEM180_04905	SEEM877_03076	SEEM600_10014	SEEM971_16422	SEEM973_04866	SEEM974_15315	SEEM020_05059	SEEM201_17605	SEEM202_15820	0	SEEM501_05686	SEEM6152_04175	SEEM581_01829	SEEM460_02446
	mrkD	0	0	0	0	0	0	0	0	0	0	0	0	0	0	0	0	0	0	0	0	0	0	0	0	0	0	0	0	0	0	0	SEEM19N_00582	SEEM801_01596	SEEM867_18429	SEEM180_04900	SEEM877_03071	SEEM600_10019	SEEM971_16427	SEEM973_04861	SEEM974_15310	SEEM020_05054	SEEM201_17600	SEEM202_15825	0	SEEM501_05691	SEEM6152_04170	SEEM581_01824	SEEM460_02451
	mrkF	0	0	0	0	0	0	0	0	0	0	0	0	0	0	0	0	0	0	0	0	0	0	0	0	0	0	0	0	0	0	0	SEEM19N_00577	SEEM801_01601	SEEM867_18434	SEEM180_04895	SEEM877_03066	SEEM600_10024	SEEM971_16432	SEEM973_04856	SEEM974_15305	SEEM020_05049	SEEM201_17595	SEEM202_15830	0	SEEM501_05696	SEEM6152_04165	SEEM581_01819	SEEM460_02456
	mrkJ	0	0	0	0	0	0	0	0	0	0	0	0	0	0	0	0	0	0	0	0	0	0	0	0	0	0	0	0	0	0	0	SEEM19N_00572	SEEM801_01606	SEEM867_18439	SEEM180_04890	SEEM877_03061	SEEM600_10029	SEEM971_16437	SEEM973_04851	SEEM974_15300	SEEM020_05044	SEEM201_17590	SEEM202_15835	0	SEEM501_05701	SEEM6152_04160	SEEM581_01814	SEEM460_02461
	mrkI	0	0	0	0	0	0	0	0	0	0	0	0	0	0	0	0	0	0	0	0	0	0	0	0	0	0	0	0	0	0	0	SEEM19N_00567	SEEM801_01611	SEEM867_18444	SEEM180_04885	SEEM877_03056	SEEM600_10034	SEEM971_16442	SEEM973_04846	SEEM974_15295	SEEM020_05039	SEEM201_17585	SEEM202_15840	0	SEEM501_05706	SEEM6152_04155	SEEM581_01809	SEEM460_02466
[truncated: 68 more columns]
